# Supplementary material for: Environmental systems biology of cold-tolerant phenotype in Saccharomyces species adapted to grow at different temperatures
Source: Mol Ecol. 2014 Oct 21;23(21):5241–57. doi: 10.1111/mec.12930 (PMC4283049; doi:10.1111/mec.12930)
Supplement: Supplementary file 3 — Figure S2. Growth curve of the overexpression of GUT2 (panels A and B) and ADH3 (panels C and D). [file mec0023-5241-SD2.txt]

30oC
GUT2
 
12oC
ADH
3

0
0.2
0.4
0.6
0.8
1
1.2
1.4
0 4 8 12 16 20 24 28 32 36 40 44 48
O
D 
59
5NM
 
Time(Hours)
BY4743GUT2 control 
BY4743+GUT2 
0
0.2
0.4
0.6
0.8
1
1.2
1.4
0 4 8 12 16 20 24 28 32 36 40 44 48 52 56 60 64 68 72
OD
5
9
5
N
M
 
Time(hours)
BY4743GUT2 control 
BY4743+GUT2 
0
0.2 
0.4 
0.6 
0.8
1
1.2 
1.4 
0 4 8 12 16 20 24 28 32 36 40 44 48 
OD
5
9
5
N
M
 
Time(hours)
BY4743ADH control
BY4743+ADH3 
0
0.2
0.4
0.6
0.8
1
1.2
1.4
0 4 8 12 16 20 24 28 32 36 40 44 48 52 56 60 64 68 72
OD
5
9
5
N
M
 
Time(hours)
BY4743ADH control 
BY4743+ADH3 
Figure S2
A B
C D
