# Supplementary material for: Environmental systems biology of cold-tolerant phenotype in Saccharomyces species adapted to grow at different temperatures
Source: Mol Ecol. 2014 Oct 21;23(21):5241–57. doi: 10.1111/mec.12930 (PMC4283049; doi:10.1111/mec.12930)
Supplement: Supplementary file 10 — Table S6. Complete list of ΔG of reactions in the iMM904 S. cerevisiae model at standard, 5°C and 30°C. [file mec0023-5241-SD9.xls]

## Sheet: S4
Table S6: Complete list of ∆G of reactions in the iMM904 S. cerevisiae model at standard, 5oC and 30oC
Reaction ID	Standard (25oC)		5oC		30oC
	deltaG	uncertanty	deltaG high	deltaG low	deltaG high	deltaG low
R_13BGH	Undetermined	Undetermined	Undetermined	Undetermined	Undetermined	Undetermined
R_13BGHe	Undetermined	Undetermined	Undetermined	Undetermined	Undetermined	Undetermined
R_13GS	Undetermined	Undetermined	Undetermined	Undetermined	Undetermined	Undetermined
R_16GS	Undetermined	Undetermined	Undetermined	Undetermined	Undetermined	Undetermined
R_23CAPPD	1.797	4.87889	-1.51105	6.88228	-1.80838	7.33935
R_2DDA7Ptm	0	0.987817	0	0	0	0
R_2DHPtm	0	0.690105	0	0	0	0
R_2DOXG6PP	7.213	2.04446	5.9943	10.191	5.88477	10.4586
R_2HBO	6.22	6.11287	7.09464	3.15747	7.17325	2.88221
R_2HBt2	0	0.377348	0	0	0	0
R_2HMHMBQMTm	Undetermined	Undetermined	Undetermined	Undetermined	Undetermined	Undetermined
R_2HP6MPMOm	-80.8267	4.77725	-80.8267	-80.8267	-80.8267	-80.8267
R_2HPMBQMTm	-19.42	6.88173	-17.766	-21.9626	-17.6173	-22.1912
R_2HPMMBQMOm	-31.5199	5.13215	-32.3469	-30.2485	-32.4212	-30.1343
R_2MBACt	Undetermined	Undetermined	Undetermined	Undetermined	Undetermined	Undetermined
R_2MBALDt	0	0.45943	0	0	0	0
R_2MBALDtm	0	0.45943	0	0	0	0
R_2MBTOHt	Undetermined	Undetermined	Undetermined	Undetermined	Undetermined	Undetermined
R_2MBTOHtm	Undetermined	Undetermined	Undetermined	Undetermined	Undetermined	Undetermined
R_2MPPALt	0	0.418647	0	0	0	0
R_2MPPALtm	0	0.418647	0	0	0	0
R_2OBUTtm	0	0.442267	0	0	0	0
R_2OXOADPtim	0	0.60754	0	0	0	0
R_2PHETOHt	0	1.13911	0	0	0	0
R_2PHETOHtm	0	1.13911	0	0	0	0
R_34HPLFM	-6.22	6.23185	-7.09464	-3.15747	-7.17325	-2.88221
R_34HPPOR	-109.72	1.56941	-109.72	-109.72	-109.72	-109.72
R_34HPPt2m	0	1.27773	0	0	0	0
R_34HPPt2p	0	1.27773	0	0	0	0
R_3C3HMPt	0	0.804195	0	0	0	0
R_3C3HMPtm	0	0.804195	0	0	0	0
R_3C4MOPtm	0	0.716006	0	0	0	0
R_3DH5HPBMTm	-4.36	6.75789	-2.70597	-6.90264	-2.55731	-7.13117
R_3DH5HPBtm	0	4.68899	0	0	0	0
R_3DSPHR	-3.76	6.38943	-6.68535	-1.72327	-6.94828	-1.54021
R_3HAO	-72.0097	1.80096	-72.0097	-72.0097	-72.0097	-72.0097
R_3HPH5MBDCm	-9.63	4.70913	-7.97597	-12.1726	-7.82731	-12.4012
R_3IPM3MT	Undetermined	Undetermined	Undetermined	Undetermined	Undetermined	Undetermined
R_3MBALDt	0	0.45943	0	0	0	0
R_3MBALDtm	0	0.45943	0	0	0	0
R_3MOBDC	-5.55	0.697693	-5.55	-5.55	-5.55	-5.55
R_3MOBtm	0	0.546155	0	0	0	0
R_3MOPDC	-4.09	0.715814	-4.09	-4.09	-4.09	-4.09
R_3MOPt	0	0.560092	0	0	0	0
R_3MOPtm	0	0.560092	0	0	0	0
R_3OPHB5Hm	-41.4398	4.6278	-42.2669	-40.1685	-42.3412	-40.0543
R_3OPHB_5tm	0	4.55208	0	0	0	0
R_4ABUTNtm	0	0.519021	0	0	0	0
R_4ABUTtm	0	0.490135	0	0	0	0
R_4ABZt	0	1.33715	0	0	0	0
R_4ABZtm	0	1.33715	0	0	0	0
R_4H2OGLTtm	0	0.569502	0	0	0	0
R_4H2OGLTtp	0	0.569502	0	0	0	0
R_4HBZCOAFm	-2.189	9.42524	-2.96839	-2.70889	-3.03844	-2.75562
R_4HBZFm	-5.757	5.1236	-4.10297	-8.29964	-3.95431	-8.52817
R_4HBZtm	0	1.26515	0	0	0	0
R_4HGLSDm	-9.803	6.15207	-8.92836	-12.8655	-8.84975	-13.1408
R_4HPRO_LTtm	0	1.2181	0	0	0	0
R_4HTHRS	7.213	0.953323	5.9943	10.191	5.88477	10.4586
R_4MOPDC	-4.09	0.715814	-4.09	-4.09	-4.09	-4.09
R_5AOPt2	0	0.552298	0	0	0	0
R_5AOPtm	0	0.552298	0	0	0	0
R_6PGLter	0	1.75599	0	0	0	0
R_8AONNt2	0	0.788857	0	0	0	0
R_AABTN	-2.003	1.06416	-2.003	-2.003	-2.003	-2.003
R_AACTOOR	-21.5627	1.09319	-21.5627	-21.5627	-21.5627	-21.5627
R_AASAD1	-7.97	7.48927	-10.2605	-9.50688	-10.4663	-9.64501
R_AASAD2	-7.97	7.50073	-8.20974	-8.48108	-8.23129	-8.52702
R_AATA	0	0.80808	-0.888615	-2.66585	-0.968484	-2.90545
R_ABTA	-1	0.691463	-0.111385	1.66585	-0.0315163	1.90545
R_ABTt	0	1.12997	0	0	0	0
R_ABUTDm	-9.803	6.14028	-8.92836	-12.8655	-8.84975	-13.1408
R_ABUTt2r	0	0.490135	0	0	0	0
R_ACACT1	7.056	8.64315	7.056	7.056	7.056	7.056
R_ACACT1m	7.056	8.64315	7.056	7.056	7.056	7.056
R_ACACT4p	-7.056	7.17478	-7.056	-7.056	-7.056	-7.056
R_ACACT5p	-7.056	7.23258	-7.056	-7.056	-7.056	-7.056
R_ACACT6p	Undetermined	Undetermined	Undetermined	Undetermined	Undetermined	Undetermined
R_ACACT7p	-7.056	7.37192	-7.056	-7.056	-7.056	-7.056
R_ACACT8p	-7.056	7.45304	-7.056	-7.056	-7.056	-7.056
R_ACACT9p	Undetermined	Undetermined	Undetermined	Undetermined	Undetermined	Undetermined
R_ACALDCD	-5.32	1.05793	-1.70928	-5.90595	-1.38475	-5.95861
R_ACALDt	0	0.707107	0	0	0	0
R_ACALDtm	0	0.707107	0	0	0	0
R_ACCOACr	-1.074	6.6343	-0.848198	-1.32041	-0.827903	-1.34255
R_ACCOACrm	-1.074	6.6343	-0.848198	-1.32041	-0.827903	-1.34255
R_ACCOAtn	0	4.99841	0	0	0	0
R_ACESt	Undetermined	Undetermined	Undetermined	Undetermined	Undetermined	Undetermined
R_ACGAM6PS	-5.294	5.40275	-3.63997	-7.83664	-3.49131	-8.06517
R_ACGAMPM	0	2.27442	0	0	0	0
R_ACGKm	-6.9	4.42325	-7.10953	-7.58174	-7.12836	-7.64301
R_ACGSm	-5.294	5.00849	-3.76318	-12.1565	-3.62559	-12.7733
R_ACHBSm	-10.53	0.801577	-10.7895	-10.7895	-10.8128	-10.8128
R_ACHLE1	-3.683	0.978213	-2.02897	-6.22564	-1.88031	-6.45417
R_ACHLE2	Undetermined	Undetermined	Undetermined	Undetermined	Undetermined	Undetermined
R_ACHLE3	Undetermined	Undetermined	Undetermined	Undetermined	Undetermined	Undetermined
R_ACLSm	-10.53	0.898493	-9.39498	-13.5916	-9.29296	-13.8668
R_ACOAHim	-7.297	4.99088	-5.64297	-9.83964	-5.49431	-10.0682
R_ACOAO4p	-15.1597	5.27655	-15.1597	-15.1597	-15.1597	-15.1597
R_ACOAO5p	-15.1597	5.35773	-15.1597	-15.1597	-15.1597	-15.1597
R_ACOAO6p	-15.1597	5.44904	-15.1597	-15.1597	-15.1597	-15.1597
R_ACOAO7p	-15.1597	5.54996	-15.1597	-15.1597	-15.1597	-15.1597
R_ACOAO8p	-15.1597	5.65998	-15.1597	-15.1597	-15.1597	-15.1597
R_ACOAO9p	Undetermined	Undetermined	Undetermined	Undetermined	Undetermined	Undetermined
R_ACOATA	Undetermined	Undetermined	Undetermined	Undetermined	Undetermined	Undetermined
R_ACOATAm	Undetermined	Undetermined	Undetermined	Undetermined	Undetermined	Undetermined
R_ACON3MT	Undetermined	Undetermined	Undetermined	Undetermined	Undetermined	Undetermined
R_ACONT	1.42	0.688849	3.27096	-0.925712	3.43732	-1.13654
R_ACONT3m	0	0.719122	0	0	0	0
R_ACONTm	1.42	0.688849	3.27096	-0.925712	3.43732	-1.13654
R_ACOTAim	1	1.17735	0.111385	-1.66585	0.0315163	-1.90545
R_ACP1e	Undetermined	Undetermined	Undetermined	Undetermined	Undetermined	Undetermined
R_ACPSm	-28.373	4.88562	-25.0649	-33.4583	-24.7676	-33.9153
R_ACRNtm	0	2.88432	0	0	0	0
R_ACRNtp	0	2.88432	0	0	0	0
R_ACS	-10.476	6.58565	-11.4951	-11.507	-11.5867	-11.5996
R_ACSm	-10.476	6.58565	-11.4951	-11.507	-11.5867	-11.5996
R_ACSp	-10.476	6.58565	-11.4951	-11.507	-11.5867	-11.5996
R_ACt2r	0	0.707107	0	0	0	0
R_ACtm	0	0.707107	0	0	0	0
R_ACtp	0	0.707107	0	0	0	0
R_ACtr	0	0.707107	0	0	0	0
R_ADA	-8.483	4.16367	-10.137	-5.94036	-10.2857	-5.71183
R_ADCL	-36.97	1.72832	-35.0565	-39.2531	-34.8845	-39.4583
R_ADCS	-7.19	2.11978	-7.37578	-6.90796	-7.39247	-6.88261
R_ADD	-8.483	3.77962	-10.137	-5.94036	-10.2857	-5.71183
R_ADEt2	0	3.85925	0	0	0	0
R_ADEtm	0	3.85925	0	0	0	0
R_ADHAPR_SC	Undetermined	Undetermined	Undetermined	Undetermined	Undetermined	Undetermined
R_ADK1	0	7.43814	0.600079	-0.332503	0.654013	-0.362389
R_ADK1m	0	7.43814	0.600079	-0.332503	0.654013	-0.362389
R_ADK3	0	5.78891	0.809605	0.349233	0.882372	0.380622
R_ADK3m	0	5.78891	0.809605	0.349233	0.882372	0.380622
R_ADK4	0	5.79183	0.809605	0.349233	0.882372	0.380622
R_ADK4m	0	5.79183	0.809605	0.349233	0.882372	0.380622
R_ADMDC	-3.09	5.22689	-3.09	-3.09	-3.09	-3.09
R_ADNCYC	1.05	4.89044	4.00367	-4.08791	4.26914	-4.5497
R_ADNK1	-14.03	6.07726	-14.9043	-15.6901	-14.9829	-15.8393
R_ADNUC	-0.733	4.33289	-0.733	-0.733	-0.733	-0.733
R_ADNt2	0	4.30238	0	0	0	0
R_ADPT	-3.01	4.31803	-5.32877	-1.4457	-5.53718	-1.30511
R_ADSK	-14.03	6.14901	-12.5855	-17.2544	-12.4557	-17.5442
R_ADSL1r	7.34	4.37809	3.244	7.12707	2.87585	7.10793
R_ADSL2r	7.34	2.83264	5.56277	5.56277	5.40303	5.40303
R_ADSS	-2.594	5.69583	-0.266797	-7.85053	-0.0576287	-8.32298
R_AGAT_SC	Undetermined	Undetermined	Undetermined	Undetermined	Undetermined	Undetermined
R_AGPRim	9.886	6.19313	7.39598	12.3581	7.17218	12.5802
R_AGTi	-1.46	0.55432	1.34214	1.34214	1.594	1.594
R_AHCYStm	0	4.44056	0	0	0	0
R_AHCi	5.673	4.45803	5.673	5.673	5.673	5.673
R_AHMMPS	-7.294	2.63671	-8.5127	-4.31603	-8.62223	-4.04837
R_AHSERL	-9.356	1.27506	-7.70197	-11.8986	-7.55331	-12.1272
R_AHSERL2	-12.954	1.14211	-11.3	-15.4966	-11.1513	-15.7252
R_AICART	-5.44	5.2189	-5.44	-5.44	-5.44	-5.44
R_AIRCr	1.32	2.84449	1.32	1.32	1.32	1.32
R_AKGDam	-9.684	2.26252	-10.5726	-8.79538	-10.6525	-8.71552
R_AKGDbm	1.13687e-13	5.36766	1.13687e-13	1.13687e-13	1.13687e-13	1.13687e-13
R_AKGMAL	0	0.696112	0	0	0	0
R_AKGt2n	0	0.540385	0	0	0	0
R_AKGt2r	0	0.540385	0	0	0	0
R_AKGtp	0	0.540385	0	0	0	0
R_AKP1	-6.421	4.25958	-6.76904	-2.57237	-6.80032	-2.22646
R_ALASm	2.156	5.00386	2.156	2.156	2.156	2.156
R_ALATA_L	0	0.681227	-0.50591	5.46799	-0.55138	5.95945
R_ALATA_Lm	0	0.681227	-0.50591	5.46799	-0.55138	5.95945
R_ALATRS	Undetermined	Undetermined	Undetermined	Undetermined	Undetermined	Undetermined
R_ALAt2r	0	0.414794	0	0	0	0
R_ALAtmi	0	0.414794	0	0	0	0
R_ALCD19y	-5.22	6.11107	-9.91572	-0.75697	-10.3378	-0.355835
R_ALCD22xi	Undetermined	Undetermined	Undetermined	Undetermined	Undetermined	Undetermined
R_ALCD22xim	Undetermined	Undetermined	Undetermined	Undetermined	Undetermined	Undetermined
R_ALCD22yi	Undetermined	Undetermined	Undetermined	Undetermined	Undetermined	Undetermined
R_ALCD23xi	-3.76	6.11395	-4.63464	-0.69747	-4.71325	-0.422211
R_ALCD23xim	-3.76	6.11395	-4.63464	-0.69747	-4.71325	-0.422211
R_ALCD23yi	-3.76	6.09989	-6.68535	-1.72327	-6.94828	-1.54021
R_ALCD24xi	-5.22	6.1173	-6.09464	-2.15747	-6.17325	-1.88221
R_ALCD24xim	-5.22	6.1173	-6.09464	-2.15747	-6.17325	-1.88221
R_ALCD24yi	-5.22	6.10325	-8.14535	-3.18327	-8.40828	-3.00021
R_ALCD25xi	-5.22	6.20352	-6.09464	-2.15747	-6.17325	-1.88221
R_ALCD25xim	-5.22	6.20352	-6.09464	-2.15747	-6.17325	-1.88221
R_ALCD25yi	-5.22	6.18966	-8.14535	-3.18327	-8.40828	-3.00021
R_ALCD26xi	-5.22	6.48861	-6.09464	-2.15747	-6.17325	-1.88221
R_ALCD26xim	-5.22	6.48861	-6.09464	-2.15747	-6.17325	-1.88221
R_ALCD2if	5.78	6.13989	4.02226	4.28177	3.86428	4.1471
R_ALCD2ir	-5.78	6.13989	-4.02226	-4.28177	-3.86428	-4.1471
R_ALCD2irm	-5.78	6.13989	-4.02226	-4.28177	-3.86428	-4.1471
R_ALCD2x	5.78	6.13989	4.02226	4.28177	3.86428	4.1471
R_ALDD19x	-9.803	6.2215	-8.92836	-12.8655	-8.84975	-13.1408
R_ALDD20xm	-9.803	6.5058	-8.92836	-12.8655	-8.84975	-13.1408
R_ALDD20y	-9.803	6.49258	-6.87765	-11.8397	-6.61472	-12.0228
R_ALDD20ym	-9.803	6.49258	-6.87765	-11.8397	-6.61472	-12.0228
R_ALDD22x	-9.803	6.134	-8.92836	-12.8655	-8.84975	-13.1408
R_ALDD2xm	-11.993	6.16021	-8.48599	-16.6198	-8.17078	-17.0357
R_ALDD2y	-11.993	6.14626	-6.43528	-15.594	-5.93575	-15.9177
R_ALDD2ym	-11.993	6.14626	-6.43528	-15.594	-5.93575	-15.9177
R_ALLTAHr	10.947	2.24618	10.947	10.947	10.947	10.947
R_ALLTNr	-3.723	2.77791	-3.723	-3.723	-3.723	-3.723
R_ALLTNti	0	2.78016	0	0	0	0
R_ALLTTti	0	2.68408	0	0	0	0
R_ALPHNH	-9.623	1.77593	-11.277	-7.08036	-11.4257	-6.85183
R_AMAOTr	2.46	5.27556	2.46	2.46	2.46	2.46
R_AMETt2	0	5.20117	0	0	0	0
R_AMETtm	0	5.20117	0	0	0	0
R_AMID	-4.723	2.39398	-4.723	-4.723	-4.723	-4.723
R_AMID2	-4.723	1.41242	-4.723	-4.723	-4.723	-4.723
R_AMID3	-4.723	2.36924	-4.723	-4.723	-4.723	-4.723
R_AMPDA	-8.483	4.15066	-7.81825	-7.50465	-7.75851	-7.41672
R_AMPN	-0.733	4.31671	1.58577	-2.2973	1.79418	-2.43789
R_AMPtn	0	4.28979	0	0	0	0
R_ANPRT	-10.47	2.36591	-10.47	-10.47	-10.47	-10.47
R_ANS	-44.16	1.86401	-42.4322	-46.1611	-42.277	-46.341
R_AOBUTDs	-3.09	0.677372	-3.09	-3.09	-3.09	-3.09
R_AP4AHr	-28.373	8.61065	-28.0833	-29.6312	-28.0572	-29.7443
R_APRTO2	-24.0227	1.45577	-24.0227	-24.0227	-24.0227	-24.0227
R_ARAB14LO	Undetermined	Undetermined	Undetermined	Undetermined	Undetermined	Undetermined
R_ARAB1D2	-3.56	6.33178	-0.634652	-5.59673	-0.371723	-5.77979
R_ARABR	-4.7	6.28808	-7.62535	-2.66327	-7.88828	-2.48021
R_ARAB_Dt	0	1.93655	0	0	0	0
R_ARAB_Lt	0	1.93655	0	0	0	0
R_ARGN	-3.903	1.78919	-4.42446	-4.42446	-4.47133	-4.47133
R_ARGSL	7.34	2.51151	5.5046	9.70127	5.33963	9.9135
R_ARGSSr	-9.65	4.81841	-8.01185	-19.8041	-7.86461	-20.7167
R_ARGTRS	Undetermined	Undetermined	Undetermined	Undetermined	Undetermined	Undetermined
R_ARGTRSm	Undetermined	Undetermined	Undetermined	Undetermined	Undetermined	Undetermined
R_ARGt2m	0	2.21018	0	0	0	0
R_ARGt2r	0	2.21018	0	0	0	0
R_ARGt6	0	2.21018	0	0	0	0
R_ARMT	-6.74	5.10468	-5.08597	-9.28264	-4.93731	-9.51117
R_ASADi	9.886	6.1257	7.39598	12.3581	7.17218	12.5802
R_ASNN	-4.723	0.981702	-4.96085	-1.57378	-4.98222	-1.29073
R_ASNNe	-4.723	0.981702	-4.96085	-1.57378	-4.98222	-1.29073
R_ASNS1	-17.773	4.46493	-17.086	-24.2138	-17.0243	-24.7927
R_ASNTRS	Undetermined	Undetermined	Undetermined	Undetermined	Undetermined	Undetermined
R_ASNTRSm	Undetermined	Undetermined	Undetermined	Undetermined	Undetermined	Undetermined
R_ASNt2m	0	0.830566	0	0	0	0
R_ASNt2r	0	0.830566	0	0	0	0
R_ASNt6	0	0.830566	0	0	0	0
R_ASNt7	0	0.830566	0	0	0	0
R_ASPCT	0.546	1.27617	1.21918	-2.16789	1.27968	-2.41181
R_ASPGLU2m	0	0.722167	0	0	0	0
R_ASPGLUtp	0	0.722167	0	0	0	0
R_ASPKi	-6.9	4.32834	-6.87168	-10.731	-6.86913	-11.0753
R_ASPOcm	-26.19	7.61615	-24.2981	-31.8819	-24.1281	-32.3934
R_ASPTA	-2.84217e-14	0.727772	1.12646	-0.483371	1.22771	-0.526816
R_ASPTAm	-2.84217e-14	0.727772	1.12646	-0.483371	1.22771	-0.526816
R_ASPTAp	-2.84217e-14	0.727772	1.12646	-0.483371	1.22771	-0.526816
R_ASPTRS	Undetermined	Undetermined	Undetermined	Undetermined	Undetermined	Undetermined
R_ASPTRSm	Undetermined	Undetermined	Undetermined	Undetermined	Undetermined	Undetermined
R_ASPt2m	0	0.487479	0	0	0	0
R_ASPt2n	0	0.487479	0	0	0	0
R_ASPt2r	0	0.487479	0	0	0	0
R_ASPt5n	0	0.487479	0	0	0	0
R_ASPt7	0	0.487479	0	0	0	0
R_ATHRDHr	3.76	6.10877	6.68535	1.72327	6.94828	1.54021
R_ATP2tp_H	0	6.07649	-6.12985e-17	0	-6.6808e-17	0
R_ATPATF1	21.556	7.467	21.4921	22.5678	21.4863	22.6588
R_ATPATF2	-28.894	6.87748	-30.2576	-25.2869	-30.3801	-24.9627
R_ATPATF3	21.556	6.75341	18.6833	27.0766	18.4251	27.5728
R_ATPH1	-13.634	4.52348	-13.7825	-13.7943	-13.7958	-13.8087
R_ATPM	-6.817	4.35623	-6.5912	-7.06341	-6.5709	-7.08555
R_ATPPRT	-7.68	5.64033	-6.38036	-10.2753	-6.26355	-10.5085
R_ATPS	-6.817	4.35623	-6.5912	-7.06341	-6.5709	-7.08555
R_ATPS3g	6.817	4.35623	6.5912	7.06341	6.5709	7.08555
R_ATPS3m	6.817	4.35623	6.5912	7.06341	6.5709	7.08555
R_ATPS3v	6.817	4.35623	6.5912	7.06341	6.5709	7.08555
R_ATPtm_H	0	6.07893	-6.12985e-17	0	-6.6808e-17	0
R_ATPtp_H	0	6.07893	-6.12985e-17	0	-6.6808e-17	0
R_BACCL	22.1	5.39117	21.7456	22.0474	21.7138	22.0426
R_BPNT	7.213	4.35092	3.67553	11.7553	3.35758	12.1635
R_BTDD_RR	3.76	6.12553	4.63464	0.69747	4.71325	0.422211
R_BTDt_RR	0	0.639787	0	0	0	0
R_BTNt2i	0	3.12118	0	0	0	0
R_BTSr	-12.77	2.68816	-11.116	-15.3126	-10.9673	-15.5412
R_C14STR	-10.3	11.5517	-13.2253	-8.26327	-13.4883	-8.08021
R_C22STDS	Undetermined	Undetermined	Undetermined	Undetermined	Undetermined	Undetermined
R_C22STDSx	Undetermined	Undetermined	Undetermined	Undetermined	Undetermined	Undetermined
R_C24STRer	-12.06	11.462	-14.9853	-10.0233	-15.2483	-9.84021
R_C3STDH1	Undetermined	Undetermined	Undetermined	Undetermined	Undetermined	Undetermined
R_C3STDH2	Undetermined	Undetermined	Undetermined	Undetermined	Undetermined	Undetermined
R_C3STKR1	Undetermined	Undetermined	Undetermined	Undetermined	Undetermined	Undetermined
R_C3STKR2	Undetermined	Undetermined	Undetermined	Undetermined	Undetermined	Undetermined
R_C4STMO1	Undetermined	Undetermined	Undetermined	Undetermined	Undetermined	Undetermined
R_C4STMO2	Undetermined	Undetermined	Undetermined	Undetermined	Undetermined	Undetermined
R_C5STDS	Undetermined	Undetermined	Undetermined	Undetermined	Undetermined	Undetermined
R_C8STI	-8.82	9.79749	-8.82	-8.82	-8.82	-8.82
R_CAT	-45.3543	1.5	-43.7003	-47.8969	-43.5516	-48.1255
R_CATp	-45.3543	1.5	-43.7003	-47.8969	-43.5516	-48.1255
R_CBASPtn	0	1.39428	0	0	0	0
R_CBPS	-20.787	8.68646	-19.3025	-23.9757	-19.169	-24.2623
R_CBPtn	0	0.758665	0	0	0	0
R_CCP2m	Undetermined	Undetermined	Undetermined	Undetermined	Undetermined	Undetermined
R_CDPDGPm_SC	Undetermined	Undetermined	Undetermined	Undetermined	Undetermined	Undetermined
R_CDPtn	0	2.71434	0	0	0	0
R_CER1_24ter	Undetermined	Undetermined	Undetermined	Undetermined	Undetermined	Undetermined
R_CER1_26ter	Undetermined	Undetermined	Undetermined	Undetermined	Undetermined	Undetermined
R_CER2_24ter	Undetermined	Undetermined	Undetermined	Undetermined	Undetermined	Undetermined
R_CER2_26ter	Undetermined	Undetermined	Undetermined	Undetermined	Undetermined	Undetermined
R_CERASE124er	Undetermined	Undetermined	Undetermined	Undetermined	Undetermined	Undetermined
R_CERASE126er	Undetermined	Undetermined	Undetermined	Undetermined	Undetermined	Undetermined
R_CERASE224er	Undetermined	Undetermined	Undetermined	Undetermined	Undetermined	Undetermined
R_CERASE226er	Undetermined	Undetermined	Undetermined	Undetermined	Undetermined	Undetermined
R_CERH124	Undetermined	Undetermined	Undetermined	Undetermined	Undetermined	Undetermined
R_CERH126	Undetermined	Undetermined	Undetermined	Undetermined	Undetermined	Undetermined
R_CERS124	Undetermined	Undetermined	Undetermined	Undetermined	Undetermined	Undetermined
R_CERS124er	Undetermined	Undetermined	Undetermined	Undetermined	Undetermined	Undetermined
R_CERS126	Undetermined	Undetermined	Undetermined	Undetermined	Undetermined	Undetermined
R_CERS126er	Undetermined	Undetermined	Undetermined	Undetermined	Undetermined	Undetermined
R_CERS224	Undetermined	Undetermined	Undetermined	Undetermined	Undetermined	Undetermined
R_CERS224er	Undetermined	Undetermined	Undetermined	Undetermined	Undetermined	Undetermined
R_CERS226	Undetermined	Undetermined	Undetermined	Undetermined	Undetermined	Undetermined
R_CERS226er	Undetermined	Undetermined	Undetermined	Undetermined	Undetermined	Undetermined
R_CERS2_24	Undetermined	Undetermined	Undetermined	Undetermined	Undetermined	Undetermined
R_CERS2_26	Undetermined	Undetermined	Undetermined	Undetermined	Undetermined	Undetermined
R_CERS324	Undetermined	Undetermined	Undetermined	Undetermined	Undetermined	Undetermined
R_CERS326	Undetermined	Undetermined	Undetermined	Undetermined	Undetermined	Undetermined
R_CHLPCTD	10.6	3.95098	8.94597	13.1426	8.79731	13.3712
R_CHLSTI	-113.874	10.9596	-110.566	-118.959	-110.268	-119.416
R_CHLt2	0	2.78515	0	0	0	0
R_CHOLK	-14.03	5.12281	-12.5855	-17.2544	-12.4557	-17.5442
R_CHORM	-16.68	1.92765	-16.68	-16.68	-16.68	-16.68
R_CHORS	-3.894	1.91524	-3.45867	-3.45867	-3.41954	-3.41954
R_CHRPL	-35.73	1.69436	-35.4705	-35.4705	-35.4472	-35.4472
R_CHTNDA	Undetermined	Undetermined	Undetermined	Undetermined	Undetermined	Undetermined
R_CHTNS	Undetermined	Undetermined	Undetermined	Undetermined	Undetermined	Undetermined
R_CITt2r	0	0.702003	0	0	0	0
R_CITtam	0	0.827867	0	0	0	0
R_CITtap	0	0.827867	0	0	0	0
R_CITtbm	0	1.09012	0	0	0	0
R_CITtcm	0	0.97418	0	0	0	0
R_CITtcp	0	0.97418	0	0	0	0
R_CLPNSm_SC	Undetermined	Undetermined	Undetermined	Undetermined	Undetermined	Undetermined
R_CMPN	-0.733	2.75128	-0.733	-0.733	-0.733	-0.733
R_CO2t	0	0.707107	0	0	0	0
R_CO2tg	0	0.707107	0	0	0	0
R_CO2tm	0	0.707107	0	0	0	0
R_CO2tn	0	0.707107	0	0	0	0
R_CO2tp	0	0.707107	0	0	0	0
R_CO2tv	0	0.707107	0	0	0	0
R_COAHLp	-28.373	4.88562	-25.0649	-33.4583	-24.7676	-33.9153
R_COAtim	0	4.88198	0	0	0	0
R_COAtn	0	4.88198	0	0	0	0
R_COUCOAFm	-12.016	6.7478	-13.0351	-13.047	-13.1267	-13.1396
R_CPPPGO	Undetermined	Undetermined	Undetermined	Undetermined	Undetermined	Undetermined
R_CRNCARtm	0	4.01843	0	0	0	0
R_CRNCARtp	0	4.01843	0	0	0	0
R_CRNt	0	2.79795	0	0	0	0
R_CRNtim	0	2.79795	0	0	0	0
R_CRNtp	0	2.79795	0	0	0	0
R_CSNATm	3.614	5.69937	3.614	3.614	3.614	3.614
R_CSNATp	-3.614	5.69937	-3.614	-3.614	-3.614	-3.614
R_CSNATr	-3.614	5.69937	-3.614	-3.614	-3.614	-3.614
R_CSND	-5.143	2.18477	-6.79703	-2.60036	-6.94569	-2.37183
R_CSNt2	0	1.95686	0	0	0	0
R_CSm	-8.927	5.00282	-10.778	-6.58129	-10.9443	-6.37046
R_CSp	-8.927	5.00282	-10.778	-6.58129	-10.9443	-6.37046
R_CTPS1	-1.674	5.12947	0.205829	-4.46305	0.374788	-4.71373
R_CTPS2	-6.397	5.17895	-4.70295	-8.90401	-4.55069	-9.12934
R_CTPtm	0	3.84639	0	0	0	0
R_CYOOm	Undetermined	Undetermined	Undetermined	Undetermined	Undetermined	Undetermined
R_CYOR_u6m	Undetermined	Undetermined	Undetermined	Undetermined	Undetermined	Undetermined
R_CYSS	-12.954	1.12168	-11.3	-15.4966	-11.1513	-15.7252
R_CYSTGL	-1.837	1.41341	-0.182973	-4.37964	-0.0343099	-4.60817
R_CYSTL	-1.837	1.41885	-1.5775	-1.5775	-1.55417	-1.55417
R_CYSTLp	-1.837	1.41885	-1.5775	-1.5775	-1.55417	-1.55417
R_CYSTRS	Undetermined	Undetermined	Undetermined	Undetermined	Undetermined	Undetermined
R_CYSTS	-5.673	1.3307	-5.673	-5.673	-5.673	-5.673
R_CYSTtp	0	1.35171	0	0	0	0
R_CYSt2r	0	0.986257	0	0	0	0
R_CYTD	-5.143	2.79712	-6.79703	-2.60036	-6.94569	-2.37183
R_CYTDK2	-14.03	4.74196	-12.376	-16.5726	-12.2273	-16.8012
R_CYTDt2	0	2.72874	0	0	0	0
R_CYTK1	0	5.08227	-0.209527	-0.681737	-0.228359	-0.743011
R_CYTK2	5.68434e-14	5.02026	-0.209527	-0.681737	-0.228359	-0.743011
R_DADA	-8.483	4.07998	-10.137	-5.94036	-10.2857	-5.71183
R_DADK	0	6.02225	-0.209527	-0.681737	-0.228359	-0.743011
R_DADNt2	0	4.22144	0	0	0	0
R_DADPtn	0	4.21967	0	0	0	0
R_DAGCPT_SC	Undetermined	Undetermined	Undetermined	Undetermined	Undetermined	Undetermined
R_DAGPYP_SC	Undetermined	Undetermined	Undetermined	Undetermined	Undetermined	Undetermined
R_DANNt2	0	0.963559	0	0	0	0
R_DASYN_SC	Undetermined	Undetermined	Undetermined	Undetermined	Undetermined	Undetermined
R_DASYNm_SC	Undetermined	Undetermined	Undetermined	Undetermined	Undetermined	Undetermined
R_DB4PS	-20.78	0.831621	-17.4719	-25.8653	-17.1746	-26.3223
R_DBTSr	-24.624	4.64179	-21.0901	-29.9557	-20.7725	-30.4349
R_DCDPtn	0	2.59638	0	0	0	0
R_DCMPDA	-5.143	2.66257	-6.79703	-2.60036	-6.94569	-2.37183
R_DCTPD	-5.143	2.68484	-6.79703	-2.60036	-6.94569	-2.37183
R_DCYTD	-5.143	2.67095	-6.79703	-2.60036	-6.94569	-2.37183
R_DCYTt2	0	2.59925	0	0	0	0
R_DDPA	-2.647	1.24607	-1.92963	2.26704	-1.86515	2.70871
R_DDPAm	-2.647	1.24607	-1.92963	2.26704	-1.86515	2.70871
R_DESAT14	-90.6737	8.21041	-91.945	-91.1796	-92.0593	-91.2251
R_DESAT16	-160.794	8.20009	-162.065	-161.3	-162.179	-161.345
R_DESAT18	-90.6737	8.3519	-91.945	-91.1796	-92.0593	-91.2251
R_DESAT18_2	Undetermined	Undetermined	Undetermined	Undetermined	Undetermined	Undetermined
R_DGDPtn	0	3.79779	0	0	0	0
R_DGGH	-3.113	3.762	-3.113	-3.113	-3.113	-3.113
R_DGK1	0	5.73455	-0.209527	-0.681737	-0.228359	-0.743011
R_DGSNt2	0	3.79975	0	0	0	0
R_DHAD1m	-6.747	0.796683	-5.09297	-9.28964	-4.94431	-9.51817
R_DHAD2m	-6.747	0.806302	-5.09297	-9.28964	-4.94431	-9.51817
R_DHAK	-14.03	4.32526	-14.8517	-15.3239	-14.9255	-15.4402
R_DHAPtm	0	0.45693	0	0	0	0
R_DHFRi	-0.59	7.43207	-3.51535	1.44673	-3.77828	1.62979
R_DHFRim	-0.59	7.43207	-3.51535	1.44673	-3.77828	1.62979
R_DHFS	-6.354	5.97305	-6.2514	-10.9203	-6.24218	-11.3307
R_DHFtm	0	4.25701	0	0	0	0
R_DHNPAm	5.22	3.84826	8.52805	0.134715	8.82538	-0.322348
R_DHNPTtm	0	3.69305	0	0	0	0
R_DHORD4i	Undetermined	Undetermined	Undetermined	Undetermined	Undetermined	Undetermined
R_DHORDfum	-10.22	2.25584	-10.22	-10.22	-10.22	-10.22
R_DHORDi	-26.9297	2.23489	-26.9297	-26.9297	-26.9297	-26.9297
R_DHORTS	-5.283	1.81647	-5.283	-5.283	-5.283	-5.283
R_DHPSm	-18.917	4.10255	-18.917	-18.917	-18.917	-18.917
R_DHPTtm	0	3.93641	0	0	0	0
R_DHQS	-7.404	1.25913	-6.96867	-6.96867	-6.92954	-6.92954
R_DHQTi	-8.477	1.39769	-6.82297	-11.0196	-6.67431	-11.2482
R_DIAT	-5.294	5.74921	-3.63997	-7.83664	-3.49131	-8.06517
R_DINSt2	0	3.80421	0	0	0	0
R_DIPS	-10.46	5.24349	-8.80597	-13.0026	-8.65731	-13.2312
R_DKMPPD2	Undetermined	Undetermined	Undetermined	Undetermined	Undetermined	Undetermined
R_DMATT	-13	1.40226	-13	-13	-13	-13
R_DNMPPA	7.213	3.75293	5.9943	10.191	5.88477	10.4586
R_DNTPPA	-17.773	3.75366	-16.119	-20.3156	-15.9703	-20.5442
R_DOLK	Undetermined	Undetermined	Undetermined	Undetermined	Undetermined	Undetermined
R_DOLPMMer	Undetermined	Undetermined	Undetermined	Undetermined	Undetermined	Undetermined
R_DOLPMTcer	Undetermined	Undetermined	Undetermined	Undetermined	Undetermined	Undetermined
R_DOLPt2er	Undetermined	Undetermined	Undetermined	Undetermined	Undetermined	Undetermined
R_DPCOAK	-14.03	6.5088	-12.5855	-17.2544	-12.4557	-17.5442
R_DPCOAKm	-14.03	6.5088	-12.5855	-17.2544	-12.4557	-17.5442
R_DPGM	-7.13	0.52341	-5.47597	-9.67264	-5.32731	-9.90117
R_DPMVD	-7.804	4.42161	-5.92417	-10.593	-5.75521	-10.8437
R_DPR	-6.22	6.12437	-9.14535	-4.18327	-9.40828	-4.00021
R_DPRm	-6.22	6.12437	-9.14535	-4.18327	-9.40828	-4.00021
R_DRBK	-14.03	4.61658	-12.5855	-17.2544	-12.4557	-17.5442
R_DROPPRy	Undetermined	Undetermined	Undetermined	Undetermined	Undetermined	Undetermined
R_DRTPPD	Undetermined	Undetermined	Undetermined	Undetermined	Undetermined	Undetermined
R_DTMPK	-5.68434e-14	4.97287	-0.209527	-0.681737	-0.228359	-0.743011
R_DTTPt	0	2.5213	0	0	0	0
R_DUMPtn	0	2.54305	0	0	0	0
R_DURIK1	-14.03	4.99662	-12.5855	-17.2544	-12.4557	-17.5442
R_DURIPP	-7.946	2.6936	-6.7273	-10.924	-6.61777	-11.1916
R_DURIt2	0	2.55182	0	0	0	0
R_DUTPDP	-17.773	2.65078	-16.119	-20.3156	-15.9703	-20.5442
R_DXHPScm	Undetermined	Undetermined	Undetermined	Undetermined	Undetermined	Undetermined
R_D_LACDcm	Undetermined	Undetermined	Undetermined	Undetermined	Undetermined	Undetermined
R_D_LACDm	Undetermined	Undetermined	Undetermined	Undetermined	Undetermined	Undetermined
R_D_LACt2	0	0.356334	0	0	0	0
R_D_LACt2m	0	0.554217	0	0	0	0
R_D_LACtm	0	0.356334	0	0	0	0
R_E4HGLUtm	0	0.640189	0	0	0	0
R_E4HGLUtp	0	0.640189	0	0	0	0
R_E4Ptm	0	0.658826	0	0	0	0
R_ECOAH11p	Undetermined	Undetermined	Undetermined	Undetermined	Undetermined	Undetermined
R_ECOAH4p	2.163	5.24723	3.81703	-0.379642	3.96569	-0.608174
R_ECOAH5p	2.163	5.32597	3.81703	-0.379642	3.96569	-0.608174
R_ECOAH6p	2.163	5.41496	3.81703	-0.379642	3.96569	-0.608174
R_ECOAH7p	2.163	5.51371	3.81703	-0.379642	3.96569	-0.608174
R_ECOAH8p	2.163	5.6217	3.81703	-0.379642	3.96569	-0.608174
R_EHGLAT	0	0.809345	0.888615	2.66585	0.968484	2.90545
R_EHGLATm	0	0.809345	0.888615	2.66585	0.968484	2.90545
R_EHGLATp	0	0.809345	0.888615	2.66585	0.968484	2.90545
R_ENO	-0.867	0.826061	0.0216153	-4.17505	0.101484	-4.47238
R_EPGALURSe	Undetermined	Undetermined	Undetermined	Undetermined	Undetermined	Undetermined
R_EPISTAT_SC	Undetermined	Undetermined	Undetermined	Undetermined	Undetermined	Undetermined
R_EPISTESTH_SC	Undetermined	Undetermined	Undetermined	Undetermined	Undetermined	Undetermined
R_EPISTESTH_SCe	Undetermined	Undetermined	Undetermined	Undetermined	Undetermined	Undetermined
R_EPISTt	0	9.78223	0	0	0	0
R_EPMGH	-3.113	3.762	-3.113	-3.113	-3.113	-3.113
R_ERGSTAT_SC	Undetermined	Undetermined	Undetermined	Undetermined	Undetermined	Undetermined
R_ERGSTESTH_SC	Undetermined	Undetermined	Undetermined	Undetermined	Undetermined	Undetermined
R_ERGSTESTH_SCe	Undetermined	Undetermined	Undetermined	Undetermined	Undetermined	Undetermined
R_ERGSTGLCT	Undetermined	Undetermined	Undetermined	Undetermined	Undetermined	Undetermined
R_ERGSTt	0	9.68608	0	0	0	0
R_ERGSTter	0	9.68608	0	0	0	0
R_ERGTETROLter	0	9.74079	0	0	0	0
R_ETHAK	-14.03	4.3193	-12.5855	-17.2544	-12.4557	-17.5442
R_ETHAPT_SC	Undetermined	Undetermined	Undetermined	Undetermined	Undetermined	Undetermined
R_ETHAt	0	0.412619	0	0	0	0
R_ETOHt	0	0.707107	0	0	0	0
R_ETOHtm	0	0.707107	0	0	0	0
R_EX_13BDglcn_e_	Undetermined	Undetermined	Undetermined	Undetermined	Undetermined	Undetermined
R_EX_2hb_e_	0	0.377348	0	0	0	0
R_EX_2mbac_e_	Undetermined	Undetermined	Undetermined	Undetermined	Undetermined	Undetermined
R_EX_2mbald_e_	0	0.45943	0	0	0	0
R_EX_2mbtoh_e_	Undetermined	Undetermined	Undetermined	Undetermined	Undetermined	Undetermined
R_EX_2mppal_e_	0	0.418647	0	0	0	0
R_EX_2phetoh_e_	0	1.13911	0	0	0	0
R_EX_3c3hmp_e_	0	0.804195	0	0	0	0
R_EX_3mbald_e_	0	0.45943	0	0	0	0
R_EX_3mop_e_	0	0.560092	0	0	0	0
R_EX_4abut_e_	0	0.490135	0	0	0	0
R_EX_4abz_e_	0	1.33715	0	0	0	0
R_EX_5aop_e_	0	0.552298	0	0	0	0
R_EX_8aonn_e_	0	0.788857	0	0	0	0
R_EX_Nbfortyr_e_	Undetermined	Undetermined	Undetermined	Undetermined	Undetermined	Undetermined
R_EX_abt_e_	0	1.12997	0	0	0	0
R_EX_ac_e_	0	0.707107	0	0	0	0
R_EX_acald_e_	0	0.707107	2.63237	-1.5643	2.86897	-1.70489
R_EX_aces_e_	Undetermined	Undetermined	Undetermined	Undetermined	Undetermined	Undetermined
R_EX_ade_e_	0	3.85925	0	0	0	0
R_EX_adn_e_	0	4.30238	0	0	0	0
R_EX_akg_e_	0	0.540385	0.765412	-1.65403	0.834206	-1.80269
R_EX_ala_L_e_	0	0.414794	0	0	0	0
R_EX_alltn_e_	0	2.78016	0	0	0	0
R_EX_alltt_e_	0	2.68408	0	0	0	0
R_EX_amet_e_	0	5.20117	0	0	0	0
R_EX_arab_D_e_	0	1.93655	0	0	0	0
R_EX_arab_L_e_	0	1.93655	0	0	0	0
R_EX_arg_L_e_	0	2.21018	0.0581725	-4.1385	0.063401	-4.51046
R_EX_asn_L_e_	0	0.830566	0	0	0	0
R_EX_asp_L_e_	0	0.487479	0.237847	-3.14922	0.259225	-3.43227
R_EX_btd_RR_e_	0	0.639787	0	0	0	0
R_EX_btn_e_	0	3.12118	0	0	0	0
R_EX_chol_e_	0	2.78515	0	0	0	0
R_EX_cit_e_	0	0.702003	1.85096	-2.34571	2.01732	-2.55654
R_EX_co2_e_	0	0.707107	0	0	0	0
R_EX_crn_e_	0	2.79795	0	0	0	0
R_EX_csn_e_	0	1.95686	0	0	0	0
R_EX_cys_L_e_	0	0.986257	0	0	0	0
R_EX_cytd_e_	0	2.72874	0	0	0	0
R_EX_dad_2_e_	0	4.22144	0	0	0	0
R_EX_dann_e_	0	0.963559	0	0	0	0
R_EX_dca_e_	0	1.01742	0	0	0	0
R_EX_dcyt_e_	0	2.59925	0	0	0	0
R_EX_ddca_e_	0	1.26102	0	0	0	0
R_EX_dgsn_e_	0	3.79975	0	0	0	0
R_EX_din_e_	0	3.80421	0	0	0	0
R_EX_dttp_e_	0	2.5213	0	0	0	0
R_EX_duri_e_	0	2.55182	0	0	0	0
R_EX_epist_e_	0	9.78223	0	0	0	0
R_EX_epistest_SC_e_	Undetermined	Undetermined	Undetermined	Undetermined	Undetermined	Undetermined
R_EX_ergst_e_	0	9.68608	0	0	0	0
R_EX_ergstest_SC_e_	Undetermined	Undetermined	Undetermined	Undetermined	Undetermined	Undetermined
R_EX_etha_e_	0	0.412619	0	0	0	0
R_EX_etoh_e_	0	0.707107	0	0	0	0
R_EX_fe2_e_	0	0.707107	0	0	0	0
R_EX_fecost_e_	0	9.81272	0	0	0	0
R_EX_fecostest_SC_e_	Undetermined	Undetermined	Undetermined	Undetermined	Undetermined	Undetermined
R_EX_fmn_e_	0	4.08708	0	0	0	0
R_EX_for_e_	0	0.707107	0	0	0	0
R_EX_fru_e_	0	1.91711	0	0	0	0
R_EX_fum_e_	0	1.01384	3.43126	-0.765412	3.73966	-0.834206
R_EX_g3pc_e_	0	2.90996	0	0	0	0
R_EX_g3pi_e_	0	2.32535	0	0	0	0
R_EX_gal_e_	0	2.18386	0	0	0	0
R_EX_galur_e_	0	2.1196	0	0	0	0
R_EX_gam6p_e_	0	2.09489	0	0	0	0
R_EX_gcald_e_	0	0.317744	0	0	0	0
R_EX_glc_e_	0	2.18386	0	0	0	0
R_EX_gln_L_e_	0	0.857958	-0.308979	-4.03783	-0.33675	-4.40075
R_EX_glu_L_e_	0	0.532812	-0.123204	-4.31987	-0.134277	-4.70814
R_EX_glx_e_	0	0.38133	4.19667	0	4.57386	0
R_EX_gly_e_	0	0.341895	0	0	0	0
R_EX_glyc_e_	0	0.627898	1.77037	-2.4263	1.92949	-2.64437
R_EX_gsn_e_	0	3.88947	0	0	0	0
R_EX_gthox_e_	0	4.32629	0	0	0	0
R_EX_gthrd_e_	0	2.18362	0	0	0	0
R_EX_gua_e_	0	3.55576	0	0	0	0
R_EX_h2o_e_	0	0.707107	0	0	0	0
R_EX_h_e_	0	0	0	0	0	0
R_EX_hdca_e_	0	1.6544	0	0	0	0
R_EX_hdcea_e_	0	1.6544	0	0	0	0
R_EX_hexc_e_	0	1.75222	0	0	0	0
R_EX_his_L_e_	0	1.60089	0	0	0	0
R_EX_hxan_e_	0	3.56052	0	0	0	0
R_EX_iamac_e_	0	0.82372	0	0	0	0
R_EX_iamoh_e_	0	0.485065	0	0	0	0
R_EX_ibutac_e_	Undetermined	Undetermined	Undetermined	Undetermined	Undetermined	Undetermined
R_EX_ibutoh_e_	0	0.434783	0	0	0	0
R_EX_id3acald_e_	0	2.21173	0	0	0	0
R_EX_ile_L_e_	0	0.631832	0	0	0	0
R_EX_ind3eth_e_	0	2.21719	0	0	0	0
R_EX_inost_e_	0	2.12186	0	0	0	0
R_EX_ins_e_	0	3.89382	0	0	0	0
R_EX_k_e_	Undetermined	Undetermined	Undetermined	Undetermined	Undetermined	Undetermined
R_EX_lac_D_e_	0	0.356334	0	0	0	0
R_EX_lac_L_e_	0	0.356334	0	0	0	0
R_EX_lanost_e_	0	13.5442	0	0	0	0
R_EX_lanostest_SC_e_	Undetermined	Undetermined	Undetermined	Undetermined	Undetermined	Undetermined
R_EX_leu_L_e_	0	0.631832	0	0	0	0
R_EX_lys_L_e_	0	0.790868	0	0	0	0
R_EX_mal_L_e_	0	0.438812	0	0	0	0
R_EX_malt_e_	0	4.27397	0	0	0	0
R_EX_man_e_	0	2.18386	0	0	0	0
R_EX_melib_e_	0	4.27397	0	0	0	0
R_EX_met_L_e_	0	1.15279	0	0	0	0
R_EX_mmet_e_	0	2.95127	0	0	0	0
R_EX_na1_e_	Undetermined	Undetermined	Undetermined	Undetermined	Undetermined	Undetermined
R_EX_nac_e_	0	2.00831	0	0	0	0
R_EX_nadp_e_	0	6.14767	2.70148	-0.382706	2.94429	-0.417103
R_EX_nh4_e_	0	0.707107	0	0	0	0
R_EX_nmn_e_	0	2.84548	0	0	0	0
R_EX_o2_e_	0	0.707107	0	0	0	0
R_EX_oaa_e_	0	0.495745	0	0	0	0
R_EX_ocdca_e_	0	1.99884	0	0	0	0
R_EX_ocdcea_e_	Undetermined	Undetermined	Undetermined	Undetermined	Undetermined	Undetermined
R_EX_ocdcya_e_	0	1.88116	0	0	0	0
R_EX_orn_e_	0	0.719408	0.579636	-3.61703	0.631733	-3.94213
R_EX_pacald_e_	0	1.12843	0	0	0	0
R_EX_pap_e_	0	4.29637	0	0	0	0
R_EX_pc_SC_e_	Undetermined	Undetermined	Undetermined	Undetermined	Undetermined	Undetermined
R_EX_pectin_e_	Undetermined	Undetermined	Undetermined	Undetermined	Undetermined	Undetermined
R_EX_pepd_e_	Undetermined	Undetermined	Undetermined	Undetermined	Undetermined	Undetermined
R_EX_phe_L_e_	0	1.16955	0	0	0	0
R_EX_pheac_e_	0	1.28286	0	0	0	0
R_EX_pi_e_	0	0.707107	1.2187	-2.97797	1.32823	-3.24563
R_EX_pnto_R_e_	0	1.20305	0	0	0	0
R_EX_pro_L_e_	0	1.33498	0	0	0	0
R_EX_ptd1ino_SC_e_	Undetermined	Undetermined	Undetermined	Undetermined	Undetermined	Undetermined
R_EX_ptrc_e_	0	0.744319	0	0	0	0
R_EX_pyr_e_	0	0.424479	1.39452	-2.80214	1.51986	-3.054
R_EX_rib_D_e_	0	1.90883	0	0	0	0
R_EX_ribflv_e_	Undetermined	Undetermined	Undetermined	Undetermined	Undetermined	Undetermined
R_EX_sbt_D_e_	0	1.39779	0	0	0	0
R_EX_sbt_L_e_	0	1.39779	0	0	0	0
R_EX_ser_L_e_	0	0.44211	0	0	0	0
R_EX_so3_e_	0	0.707107	0	0	0	0
R_EX_so4_e_	0	0.707107	0	0	0	0
R_EX_spmd_e_	0	1.63793	0	0	0	0
R_EX_sprm_e_	0	2.88601	0	0	0	0
R_EX_srb_L_e_	0	1.93677	0	0	0	0
R_EX_succ_e_	0	0.400299	3.43126	-0.765412	3.73966	-0.834206
R_EX_sucr_e_	0	3.9163	0	0	0	0
R_EX_taur_e_	0	1.10719	0	0	0	0
R_EX_thm_e_	0	3.62774	0	0	0	0
R_EX_thmmp_e_	0	3.63034	0	0	0	0
R_EX_thmpp_e_	0	3.63443	0	0	0	0
R_EX_thr_L_e_	0	0.586737	0	0	0	0
R_EX_thym_e_	0	2.11846	0	0	0	0
R_EX_thymd_e_	0	2.50651	0	0	0	0
R_EX_tre_e_	0	4.27397	0	0	0	0
R_EX_trp_L_e_	0	2.23299	0	0	0	0
R_EX_ttdca_e_	0	1.50617	0	0	0	0
R_EX_tyr_L_e_	0	1.27454	0	0	0	0
R_EX_ura_e_	0	2.17189	0	0	0	0
R_EX_urea_e_	0	0.707107	0	0	0	0
R_EX_uri_e_	0	2.68361	0	0	0	0
R_EX_val_L_e_	0	0.61951	0	0	0	0
R_EX_xan_e_	0	3.77724	0	0	0	0
R_EX_xtsn_e_	0	3.95222	0	0	0	0
R_EX_xyl_D_e_	0	1.93655	0	0	0	0
R_EX_xylt_e_	0	1.12997	0	0	0	0
R_EX_zymst_e_	0	9.80162	0	0	0	0
R_EX_zymstest_SC_e_	Undetermined	Undetermined	Undetermined	Undetermined	Undetermined	Undetermined
R_FA100tp	0	1.01742	0	0	0	0
R_FA120ACPH	Undetermined	Undetermined	Undetermined	Undetermined	Undetermined	Undetermined
R_FA120ACPtm	Undetermined	Undetermined	Undetermined	Undetermined	Undetermined	Undetermined
R_FA120tp	0	1.26102	0	0	0	0
R_FA140ACPH	Undetermined	Undetermined	Undetermined	Undetermined	Undetermined	Undetermined
R_FA140ACPtm	Undetermined	Undetermined	Undetermined	Undetermined	Undetermined	Undetermined
R_FA140COAabcp	-6.817	6.95708	-6.5912	-7.06341	-6.5709	-7.08555
R_FA140tp	0	1.50617	0	0	0	0
R_FA141ACPH	Undetermined	Undetermined	Undetermined	Undetermined	Undetermined	Undetermined
R_FA141ACPtm	Undetermined	Undetermined	Undetermined	Undetermined	Undetermined	Undetermined
R_FA141COAabcp	-6.817	6.91528	-6.5912	-7.06341	-6.5709	-7.08555
R_FA141tp	0	1.50617	0	0	0	0
R_FA160ACPH	Undetermined	Undetermined	Undetermined	Undetermined	Undetermined	Undetermined
R_FA160ACPtm	Undetermined	Undetermined	Undetermined	Undetermined	Undetermined	Undetermined
R_FA160COAabcp	-6.817	7.04079	-6.5912	-7.06341	-6.5709	-7.08555
R_FA160tp	0	1.6544	0	0	0	0
R_FA161ACPH	Undetermined	Undetermined	Undetermined	Undetermined	Undetermined	Undetermined
R_FA161ACPtm	Undetermined	Undetermined	Undetermined	Undetermined	Undetermined	Undetermined
R_FA161COAabcp	-6.817	6.80519	-6.5912	-7.06341	-6.5709	-7.08555
R_FA161tp	0	1.6544	0	0	0	0
R_FA180ACPH	Undetermined	Undetermined	Undetermined	Undetermined	Undetermined	Undetermined
R_FA180ACPtm	Undetermined	Undetermined	Undetermined	Undetermined	Undetermined	Undetermined
R_FA180COAabcp	-6.817	7.13217	-6.5912	-7.06341	-6.5709	-7.08555
R_FA181ACPH	Undetermined	Undetermined	Undetermined	Undetermined	Undetermined	Undetermined
R_FA181ACPtm	Undetermined	Undetermined	Undetermined	Undetermined	Undetermined	Undetermined
R_FA181COAabcp	-6.817	7.07398	-6.5912	-7.06341	-6.5709	-7.08555
R_FA182ACPH	Undetermined	Undetermined	Undetermined	Undetermined	Undetermined	Undetermined
R_FA182ACPtm	Undetermined	Undetermined	Undetermined	Undetermined	Undetermined	Undetermined
R_FA182COAabcp	Undetermined	Undetermined	Undetermined	Undetermined	Undetermined	Undetermined
R_FA240tp	0	2.74053	0	0	0	0
R_FA260tp	0	1.75222	0	0	0	0
R_FA80tp	0	0.776815	0	0	0	0
R_FACOAL100p	-12.016	6.69864	-13.0351	-13.047	-13.1267	-13.1396
R_FACOAL120p	-12.016	6.75365	-13.0351	-13.047	-13.1267	-13.1396
R_FACOAL140	-12.016	6.81727	-13.0351	-13.047	-13.1267	-13.1396
R_FACOAL140p	-12.016	6.81727	-13.0351	-13.047	-13.1267	-13.1396
R_FACOAL141	10.344	6.79597	9.32487	9.31303	9.23327	9.22037
R_FACOAL141p	10.344	6.79597	9.32487	9.31303	9.23327	9.22037
R_FACOAL160	-34.376	6.87716	-35.3951	-35.407	-35.4867	-35.4996
R_FACOAL160p	-34.376	6.87716	-35.3951	-35.407	-35.4867	-35.4996
R_FACOAL161	-82.136	6.75753	-83.1551	-83.167	-83.2467	-83.2596
R_FACOAL161p	-82.136	6.75753	-83.1551	-83.167	-83.2467	-83.2596
R_FACOAL180	-12.016	6.96936	-13.0351	-13.047	-13.1267	-13.1396
R_FACOAL181	Undetermined	Undetermined	Undetermined	Undetermined	Undetermined	Undetermined
R_FACOAL182	Undetermined	Undetermined	Undetermined	Undetermined	Undetermined	Undetermined
R_FACOAL240p	Undetermined	Undetermined	Undetermined	Undetermined	Undetermined	Undetermined
R_FACOAL260p	-28.216	6.71932	-29.2351	-29.247	-29.3267	-29.3396
R_FACOAL80p	-12.016	6.65244	-13.0351	-13.047	-13.1267	-13.1396
R_FADFMNtm	0	8.63672	0	0	0	0
R_FALDH	-5.246	6.52665	-6.02539	-5.76589	-6.09544	-5.81262
R_FAO141p_even	-141.812	49.5853	-149.414	-142.895	-150.097	-142.992
R_FAO141p_odd	-110.103	49.1546	-114.779	-113.222	-115.199	-113.502
R_FAO161p_even	-92.3109	57.3897	-100.692	-93.9134	-101.445	-94.0574
R_FAO161p_odd	-60.6012	57.0092	-66.0569	-64.2404	-66.5473	-64.5675
R_FAO181p_even	-183.05	65.2363	-192.21	-185.172	-193.033	-185.363
R_FAO181p_odd	-151.34	64.8942	-157.575	-155.499	-158.135	-155.873
R_FAO182p_eveneven	Undetermined	Undetermined	Undetermined	Undetermined	Undetermined	Undetermined
R_FAO182p_evenodd	Undetermined	Undetermined	Undetermined	Undetermined	Undetermined	Undetermined
R_FAO182p_oddodd	Undetermined	Undetermined	Undetermined	Undetermined	Undetermined	Undetermined
R_FAO240p	Undetermined	Undetermined	Undetermined	Undetermined	Undetermined	Undetermined
R_FAO80p	-61.8561	25.729	-64.1943	-63.4158	-64.4044	-63.5559
R_FAS100	-15.991	13.1866	-20.1877	-14.4602	-20.5649	-14.3226
R_FAS100ACPm	Undetermined	Undetermined	Undetermined	Undetermined	Undetermined	Undetermined
R_FAS100COA	-15.991	14.1463	-20.1877	-14.4602	-20.5649	-14.3226
R_FAS120	-15.991	13.2053	-20.1877	-14.4602	-20.5649	-14.3226
R_FAS120ACPm	Undetermined	Undetermined	Undetermined	Undetermined	Undetermined	Undetermined
R_FAS120COA	-15.991	14.1768	-20.1877	-14.4602	-20.5649	-14.3226
R_FAS140	-15.991	13.2287	-20.1877	-14.4602	-20.5649	-14.3226
R_FAS140ACPm	Undetermined	Undetermined	Undetermined	Undetermined	Undetermined	Undetermined
R_FAS140COA	-15.991	14.2115	-20.1877	-14.4602	-20.5649	-14.3226
R_FAS141	-129.025	19.0363	-134.493	-128	-134.984	-127.908
R_FAS141ACPm	Undetermined	Undetermined	Undetermined	Undetermined	Undetermined	Undetermined
R_FAS160	6.369	13.2503	2.17233	7.89982	1.79514	8.03741
R_FAS160ACPm	Undetermined	Undetermined	Undetermined	Undetermined	Undetermined	Undetermined
R_FAS160COA	-15.991	14.2505	-20.1877	-14.4602	-20.5649	-14.3226
R_FAS161	-106.665	19.0513	-112.133	-105.64	-112.624	-105.548
R_FAS161ACPm	Undetermined	Undetermined	Undetermined	Undetermined	Undetermined	Undetermined
R_FAS180	-38.351	13.2828	-42.5477	-36.8202	-42.9249	-36.6826
R_FAS180ACPm	Undetermined	Undetermined	Undetermined	Undetermined	Undetermined	Undetermined
R_FAS180COA	-15.991	14.2938	-20.1877	-14.4602	-20.5649	-14.3226
R_FAS181	Undetermined	Undetermined	Undetermined	Undetermined	Undetermined	Undetermined
R_FAS181ACPm	Undetermined	Undetermined	Undetermined	Undetermined	Undetermined	Undetermined
R_FAS182ACPm	Undetermined	Undetermined	Undetermined	Undetermined	Undetermined	Undetermined
R_FAS240_L	-47.973	39.5394	-60.563	-43.3805	-61.6946	-42.9678
R_FAS260	-32.191	13.3551	-36.3877	-30.6602	-36.7649	-30.5226
R_FAS80ACPm_L	Undetermined	Undetermined	Undetermined	Undetermined	Undetermined	Undetermined
R_FAS80COA_L	-47.973	39.7923	-60.563	-43.3805	-61.6946	-42.9678
R_FAS80_L	-53.73	40.6518	-64.666	-51.6802	-65.6489	-51.4959
R_FBA	4.31	1.37416	2.9681	2.89899	2.84749	2.77217
R_FBA2	4.31	1.39497	3.69788	3.69788	3.64286	3.64286
R_FBA3	2.56	1.05562	1.94788	1.94788	1.89286	1.89286
R_FBP	7.213	1.97605	6.81789	7.35535	6.78237	7.36815
R_FBP26	7.213	1.97605	5.9943	10.191	5.88477	10.4586
R_FCLTm	Undetermined	Undetermined	Undetermined	Undetermined	Undetermined	Undetermined
R_FDH	-3.09	6.13989	-3.86939	-3.60989	-3.93944	-3.65662
R_FDNG	Undetermined	Undetermined	Undetermined	Undetermined	Undetermined	Undetermined
R_FE2t	0	0.707107	0	0	0	0
R_FE2utm	0	0.707107	0	0	0	0
R_FECOSTAT_SC	Undetermined	Undetermined	Undetermined	Undetermined	Undetermined	Undetermined
R_FECOSTESTH_SC	Undetermined	Undetermined	Undetermined	Undetermined	Undetermined	Undetermined
R_FECOSTESTH_SCe	Undetermined	Undetermined	Undetermined	Undetermined	Undetermined	Undetermined
R_FECOSTt	0	9.81272	0	0	0	0
R_FEtm	0	0.707107	0	0	0	0
R_FKYNH	-0.503	1.67197	1.15103	-3.04564	1.29969	-3.27417
R_FMETTRSm	Undetermined	Undetermined	Undetermined	Undetermined	Undetermined	Undetermined
R_FMNAT	10.6	6.84158	10.2456	10.5474	10.2138	10.5426
R_FMNATm	10.6	6.84158	10.2456	10.5474	10.2138	10.5426
R_FMNRx	-4.55	7.41218	-5.42464	-1.48747	-5.50325	-1.21221
R_FMNRx2	-4.55	7.40058	-7.47535	-2.51327	-7.73828	-2.33021
R_FOLD3m	Undetermined	Undetermined	Undetermined	Undetermined	Undetermined	Undetermined
R_FORt	0	0.707107	0	0	0	0
R_FORtm	0	0.707107	0	0	0	0
R_FRDPtm	0	2.16665	0	0	0	0
R_FRDcm	-10.45	7.45786	-10.45	-10.45	-10.45	-10.45
R_FRDm	-10.45	7.45786	-10.45	-10.45	-10.45	-10.45
R_FRTT	-13	2.65864	-13	-13	-13	-13
R_FRUK	-14.03	4.67777	-13.4091	-14.4188	-13.3533	-14.4537
R_FRUt2	0	1.91711	0	0	0	0
R_FTHFCL	-8.224	6.09872	-7.9982	-8.47041	-7.9779	-8.49255
R_FTHFCLm	-8.224	6.09872	-7.9982	-8.47041	-7.9779	-8.49255
R_FTHFI	-8.837	6.16501	-8.6112	-9.08341	-8.5909	-9.10555
R_FTHFLi	-0.874	6.19753	-2.30222	1.42223	-2.43059	1.62862
R_FTHFLmi	-0.874	6.19753	-2.30222	1.42223	-2.43059	1.62862
R_FUM	-0.613	0.927479	1.16423	1.16423	1.32397	1.32397
R_FUMAC	-12.813	1.22582	-14.5902	-14.5902	-14.75	-14.75
R_FUMm	-0.613	0.927479	1.16423	1.16423	1.32397	1.32397
R_FUMt2r	0	1.01384	0	0	0	0
R_G12MT1g	Undetermined	Undetermined	Undetermined	Undetermined	Undetermined	Undetermined
R_G12MT2g	Undetermined	Undetermined	Undetermined	Undetermined	Undetermined	Undetermined
R_G13MTg	Undetermined	Undetermined	Undetermined	Undetermined	Undetermined	Undetermined
R_G16MTg	Undetermined	Undetermined	Undetermined	Undetermined	Undetermined	Undetermined
R_G3PCt	0	2.90996	0	0	0	0
R_G3PD1ir	-3.76	6.11929	-5.06997	-1.1328	-5.18771	-0.896667
R_G3PD1irm	-3.76	6.11929	-5.06997	-1.1328	-5.18771	-0.896667
R_G3PDm	-0.79	7.43458	-0.354671	-0.354671	-0.315544	-0.315544
R_G3PIt	0	2.32535	0	0	0	0
R_G3PT	7.213	0.916601	6.92541	11.1221	6.89956	11.4734
R_G5SADr	-14.057	1.04782	-10.7489	-19.1423	-10.4516	-19.5993
R_G5SADrm	-14.057	1.04782	-10.7489	-19.1423	-10.4516	-19.5993
R_G5SD	9.886	6.12947	7.39598	12.3581	7.17218	12.5802
R_G5SD2	9.886	6.14347	9.44669	13.3839	9.40721	13.6982
R_G6PDA	1.577	2.10103	1.577	1.577	1.577	1.577
R_G6PDH2	-2	6.39024	0.925348	-4.03673	1.18828	-4.21979
R_G6PDH2er	-2	6.39024	0.925348	-4.03673	1.18828	-4.21979
R_G6PI	0	2.12932	0	0	0	0
R_G6PI3	-0.89	1.99676	-0.89	-0.89	-0.89	-0.89
R_G6Pter	0	2.12932	0	0	0	0
R_GALIGH	-3.113	3.57839	-3.113	-3.113	-3.113	-3.113
R_GALK	-14.03	4.80919	-12.5855	-17.2544	-12.4557	-17.5442
R_GALS3	-3.113	3.762	-3.113	-3.113	-3.113	-3.113
R_GALT	10.6	3.98198	8.94597	13.1426	8.79731	13.3712
R_GALU	10.6	3.98198	9.55255	16.2919	9.4584	16.8034
R_GALt2	0	2.18386	0	0	0	0
R_GAM6Pt	0	2.09489	0	0	0	0
R_GAPD	-9.886	6.13814	-7.89333	-15.4206	-7.71423	-15.918
R_GARFTi	-6.68	4.98536	-5.02597	-9.22264	-4.87731	-9.45117
R_GAT1_SC	Undetermined	Undetermined	Undetermined	Undetermined	Undetermined	Undetermined
R_GAT2_SC	Undetermined	Undetermined	Undetermined	Undetermined	Undetermined	Undetermined
R_GBEZ	Undetermined	Undetermined	Undetermined	Undetermined	Undetermined	Undetermined
R_GCALDt	0	0.317744	0	0	0	0
R_GCALDtm	0	0.317744	0	0	0	0
R_GCC2am	Undetermined	Undetermined	Undetermined	Undetermined	Undetermined	Undetermined
R_GCC2bim	Undetermined	Undetermined	Undetermined	Undetermined	Undetermined	Undetermined
R_GCC2cm	1.548	6.48468	2.42264	-1.51453	2.50125	-1.78979
R_GCCam	Undetermined	Undetermined	Undetermined	Undetermined	Undetermined	Undetermined
R_GCCbim	Undetermined	Undetermined	Undetermined	Undetermined	Undetermined	Undetermined
R_GCCcm	Undetermined	Undetermined	Undetermined	Undetermined	Undetermined	Undetermined
R_GDPMANNtg	0	6.51243	0	0	0	0
R_GDPt3g	0	3.87939	0	0	0	0
R_GDPtn	0	3.87939	0	0	0	0
R_GF6PTA	-6.3	2.1034	-6.48578	-6.01796	-6.50247	-5.99261
R_GGLGH	-3.113	2.3754	-4.88337	-0.686703	-5.04249	-0.468628
R_GGTT	-13	3.34043	-13	-13	-13	-13
R_GHMT2r	0.053	4.36945	1.70703	-2.48964	1.85569	-2.71817
R_GHMT2rm	0.053	4.36945	1.70703	-2.48964	1.85569	-2.71817
R_GK1	5.68434e-14	5.78891	-0.209527	-0.681737	-0.228359	-0.743011
R_GK2	5.68434e-14	5.73454	5.68434e-14	5.68434e-14	5.68434e-14	5.68434e-14
R_GLCGSD	532.127	6.24883	530.473	534.67	530.324	534.898
R_GLCGSDv	532.127	6.24883	530.473	534.67	530.324	534.898
R_GLCNtv	0	8.53385	0	0	0	0
R_GLCP	524.914	6.23941	521.553	523.207	521.251	523.054
R_GLCS2	-546.47	7.05037	-540.843	-553.433	-540.337	-554.059
R_GLCt1	0	2.18386	0	0	0	0
R_GLCtv	0	2.18386	0	0	0	0
R_GLNS	-2.094	4.41438	-1.68242	-2.62245	-1.64543	-2.66995
R_GLNTRS	Undetermined	Undetermined	Undetermined	Undetermined	Undetermined	Undetermined
R_GLNt2n	0	0.857958	0	0	0	0
R_GLNt2r	0	0.857958	0	0	0	0
R_GLNt6	0	0.857958	0	0	0	0
R_GLNt7	0	0.857958	0	0	0	0
R_GLPT	Undetermined	Undetermined	Undetermined	Undetermined	Undetermined	Undetermined
R_GLU5K	-6.9	4.33368	-7.23273	-11.9016	-7.26264	-12.3512
R_GLUCYS	-6.354	4.51984	-6.2514	-10.9203	-6.24218	-11.3307
R_GLUDC	-3.09	0.715584	-3.2132	-7.40987	-3.22428	-7.79814
R_GLUDxi	8.687	6.16329	8.67302	2.95862	8.67176	2.44376
R_GLUDyi	-8.687	6.14934	-10.7237	-3.98442	-10.9068	-3.56176
R_GLUK	-14.03	4.80919	-12.5855	-17.2544	-12.4557	-17.5442
R_GLUN	-4.723	1.00498	-4.90878	-4.44096	-4.92547	-4.41561
R_GLUPRT	-10.933	2.11005	-11.1188	-10.651	-11.1355	-10.6256
R_GLUSx	-13.41	6.18709	-13.5818	-7.39958	-13.5972	-6.85937
R_GLUTRS	Undetermined	Undetermined	Undetermined	Undetermined	Undetermined	Undetermined
R_GLUTRSm	Undetermined	Undetermined	Undetermined	Undetermined	Undetermined	Undetermined
R_GLUt2n	0	0.532812	0	0	0	0
R_GLUt2r	0	0.532812	0	0	0	0
R_GLUt5m	0	0.885375	0	0	0	0
R_GLUt7	0	0.532812	0	0	0	0
R_GLUt7m	0	0.532812	0	0	0	0
R_GLXt	0	0.38133	0	0	0	0
R_GLXtp	0	0.38133	0	0	0	0
R_GLYATi	-5.246	4.95841	-5.246	-5.246	-5.246	-5.246
R_GLYC3Ptm	0	0.534844	0	0	0	0
R_GLYCDy	3.76	6.11149	8.45572	-0.70303	8.87777	-1.10417
R_GLYCLm	2.09	7.51283	2.96464	-0.97253	3.04325	-1.24779
R_GLYCt	0	0.627898	0	0	0	0
R_GLYCt2	0	0.627898	0	0	0	0
R_GLYGS	Undetermined	Undetermined	Undetermined	Undetermined	Undetermined	Undetermined
R_GLYK	-14.03	4.33784	-13.5166	-18.1855	-13.4705	-18.559
R_GLYOX	-5.757	2.3963	-4.10297	-8.29964	-3.95431	-8.52817
R_GLYOXm	-5.757	2.3963	-4.10297	-8.29964	-3.95431	-8.52817
R_GLYTRS	Undetermined	Undetermined	Undetermined	Undetermined	Undetermined	Undetermined
R_GLYt2m	0	0.341895	0	0	0	0
R_GLYt2r	0	0.341895	0	0	0	0
R_GMPS2	-13.613	5.89387	-11.5099	-19.4472	-11.3208	-19.9716
R_GND	0.67	6.18671	5.91412	-2.63805	6.38546	-2.93538
R_GNNUC	-0.733	3.99469	-0.733	-0.733	-0.733	-0.733
R_GPDDA1	-14.343	2.91642	-15.3905	-15.3905	-15.4846	-15.4846
R_GRTT	-13	2.00108	-13	-13	-13	-13
R_GSNK	-14.03	5.79229	-12.5855	-17.2544	-12.4557	-17.5442
R_GSNt2	0	3.88947	0	0	0	0
R_GSNt2m	0	3.88947	0	0	0	0
R_GTHO	-2.918	7.47805	-4.18932	-3.42391	-4.30359	-3.46938
R_GTHOXti	0	4.32629	0	0	0	0
R_GTHOm	-2.918	7.47805	-4.18932	-3.42391	-4.30359	-3.46938
R_GTHP	-74.146	4.48829	-74.146	-74.146	-74.146	-74.146
R_GTHPm	-74.146	4.48829	-74.146	-74.146	-74.146	-74.146
R_GTHRDabcv	-6.817	4.87287	-6.5912	-7.06341	-6.5709	-7.08555
R_GTHRDt2	0	2.18362	0	0	0	0
R_GTHS	-6.354	4.71627	-6.1282	-6.60041	-6.1079	-6.62255
R_GTMLT	Undetermined	Undetermined	Undetermined	Undetermined	Undetermined	Undetermined
R_GTPCI	-16.893	3.8593	-15.239	-19.4356	-15.0903	-19.6642
R_GTPCII	-28.069	3.83837	-26.415	-30.6116	-26.2663	-30.8402
R_GTPH1	-13.634	4.13272	-12.7633	-12.7633	-12.6851	-12.6851
R_GTPt2m	0	5.49441	0	0	0	0
R_GUAD	-8.883	3.7357	-10.537	-6.34036	-10.6857	-6.11183
R_GUAPRT	-3.01	3.97856	-3.01	-3.01	-3.01	-3.01
R_GUAt2r	0	3.55576	0	0	0	0
R_GUAtm	0	3.55576	0	0	0	0
R_H2O2tn	0	0.707107	0	0	0	0
R_H2Ot	0	0.707107	0	0	0	0
R_H2Oter	0	0.707107	0	0	0	0
R_H2Otm	0	0.707107	0	0	0	0
R_H2Otn	0	0.707107	0	0	0	0
R_H2Otp	0	0.707107	0	0	0	0
R_H2Otv	0	0.707107	0	0	0	0
R_HACD10p	Undetermined	Undetermined	Undetermined	Undetermined	Undetermined	Undetermined
R_HACD4p	-3.76	8.03799	-4.63464	-0.69747	-4.71325	-0.422211
R_HACD5p	-3.76	8.09152	-4.63464	-0.69747	-4.71325	-0.422211
R_HACD6p	Undetermined	Undetermined	Undetermined	Undetermined	Undetermined	Undetermined
R_HACD7p	-3.76	8.22007	-4.63464	-0.69747	-4.71325	-0.422211
R_HACD8p	-3.76	8.29474	-4.63464	-0.69747	-4.71325	-0.422211
R_HACNHm	-0.053	1.04267	-1.70703	2.48964	-1.85569	2.71817
R_HBZOPT6m	-16.91	4.54565	-16.91	-16.91	-16.91	-16.91
R_HCITSm	-8.927	5.00898	-8.16159	-10.581	-8.09279	-10.7297
R_HCITSn	-8.927	5.00898	-8.16159	-10.581	-8.09279	-10.7297
R_HCO3E	-0.843	0.866025	-0.843	-0.843	-0.843	-0.843
R_HCO3Em	-0.843	0.866025	-0.843	-0.843	-0.843	-0.843
R_HCO3En	-0.843	0.866025	-0.843	-0.843	-0.843	-0.843
R_HCO3tn	0	0.707107	0	0	0	0
R_HCYSMT	-13.146	4.95573	-11.492	-15.6886	-11.3433	-15.9172
R_HCYSt2p	0	1.00943	0	0	0	0
R_HDCAt	0	1.6544	0	0	0	0
R_HDCEAt	0	1.6544	0	0	0	0
R_HEMEOMOm	Undetermined	Undetermined	Undetermined	Undetermined	Undetermined	Undetermined
R_HEMEOSm	Undetermined	Undetermined	Undetermined	Undetermined	Undetermined	Undetermined
R_HETZK	-14.03	4.6588	-12.5855	-17.2544	-12.4557	-17.5442
R_HEX1	-14.03	4.80919	-12.5855	-17.2544	-12.4557	-17.5442
R_HEX4	-14.03	4.80919	-14.4365	-14.9087	-14.473	-14.9876
R_HEX7	-14.03	4.69408	-12.5855	-17.2544	-12.4557	-17.5442
R_HEXCCOAtx	0	5.09615	0	0	0	0
R_HEXDPtm	0	4.3016	0	0	0	0
R_HGNTOR	-81.8697	1.43914	-81.8697	-81.8697	-81.8697	-81.8697
R_HICITDm	6.22	6.13844	7.09464	3.15747	7.17325	2.88221
R_HISTD	-4.583	12.3139	-2.83373	-10.7081	-2.6765	-11.2586
R_HISTP	7.213	1.76794	5.9943	10.191	5.88477	10.4586
R_HISTRS	Undetermined	Undetermined	Undetermined	Undetermined	Undetermined	Undetermined
R_HISTRSm	Undetermined	Undetermined	Undetermined	Undetermined	Undetermined	Undetermined
R_HISt2m	0	1.60089	0	0	0	0
R_HISt2r	0	1.60089	0	0	0	0
R_HISt6	0	1.60089	0	0	0	0
R_HKYNH	-3.283	1.71903	-3.283	-3.283	-3.283	-3.283
R_HMBS	-25.973	8.54129	-25.973	-25.973	-25.973	-25.973
R_HMGCOAR	1.174	13.1657	5.37067	-0.356823	5.74786	-0.494413
R_HMGCOAS	6.467	7.10943	6.467	6.467	6.467	6.467
R_HMGCOASm	6.467	7.10943	6.467	6.467	6.467	6.467
R_HMGCOAtm	0	5.11194	0	0	0	0
R_HMPK1	-14.03	4.91467	-12.5855	-17.2544	-12.4557	-17.5442
R_HPPKm	Undetermined	Undetermined	Undetermined	Undetermined	Undetermined	Undetermined
R_HPROa	10.52	6.21522	7.99134	16.1252	7.76406	16.629
R_HPROb	10.52	6.20139	5.94063	15.0994	5.52903	15.511
R_HPROxm	-10.52	6.21522	-7.99134	-16.1252	-7.76406	-16.629
R_HPROym	-10.52	6.20139	-5.94063	-15.0994	-5.52903	-15.511
R_HSDxi	-5.22	6.11783	-6.09464	-2.15747	-6.17325	-1.88221
R_HSDyi	-5.22	6.10378	-8.14535	-3.18327	-8.40828	-3.00021
R_HSERTA	-3.614	4.98244	-3.614	-3.614	-3.614	-3.614
R_HSK	-14.03	4.32757	-12.5855	-17.2544	-12.4557	-17.5442
R_HSTPT	2.46	1.70105	1.57138	-0.205846	1.49152	-0.445451
R_HXANt2r	0	3.56052	0	0	0	0
R_HXPRT	-3.01	3.98282	-3.01	-3.01	-3.01	-3.01
R_HYPOE	7.213	2.4528	5.9943	10.191	5.88477	10.4586
R_IAMACt	0	0.82372	0	0	0	0
R_IAMOHt	0	0.485065	0	0	0	0
R_IAMOHtm	0	0.485065	0	0	0	0
R_IBUTACt	Undetermined	Undetermined	Undetermined	Undetermined	Undetermined	Undetermined
R_IBUTOHt	0	0.434783	0	0	0	0
R_IBUTOHtm	0	0.434783	0	0	0	0
R_ICDHxm	3.13	6.14999	3.23923	1.7215	3.24904	1.5949
R_ICDHy	3.13	6.13601	5.28994	2.74729	5.48407	2.7129
R_ICDHym	3.13	6.13601	5.28994	2.74729	5.48407	2.7129
R_ICDHyp	3.13	6.13601	5.28994	2.74729	5.48407	2.7129
R_ICL	5.02	0.6172	-0.9539	3.24277	-1.49083	3.08303
R_ID3ACALDt	0	2.21173	0	0	0	0
R_ID3ACALDtm	0	2.21173	0	0	0	0
R_IG3PS	Undetermined	Undetermined	Undetermined	Undetermined	Undetermined	Undetermined
R_IGPDH	-10.627	1.71107	-8.97297	-13.1696	-8.82431	-13.3982
R_IGPS	-14.457	2.09683	-12.803	-16.9996	-12.6543	-17.2282
R_ILETA	1.42109e-14	0.802752	0.888615	2.66585	0.968484	2.90545
R_ILETAm	1.42109e-14	0.802752	0.888615	2.66585	0.968484	2.90545
R_ILETRS	Undetermined	Undetermined	Undetermined	Undetermined	Undetermined	Undetermined
R_ILETRSm	Undetermined	Undetermined	Undetermined	Undetermined	Undetermined	Undetermined
R_ILEt2r	0	0.631832	0	0	0	0
R_ILEt6	0	0.631832	0	0	0	0
R_ILEt7	0	0.631832	0	0	0	0
R_ILEtmi	0	0.631832	0	0	0	0
R_IMPC	-2.583	3.44127	-4.23703	-0.0403577	-4.38569	0.188174
R_IMPD	1.577	7.26161	0.79761	1.05711	0.727558	1.01038
R_IND3ACtm	0	2.20513	0	0	0	0
R_IND3ETHt	0	2.21719	0	0	0	0
R_IND3ETHtm	0	2.21719	0	0	0	0
R_INDPYRD	-4.09	2.27883	-4.09	-4.09	-4.09	-4.09
R_INSK	-14.03	5.79521	-12.5855	-17.2544	-12.4557	-17.5442
R_INSTt2	0	2.12186	0	0	0	0
R_INSt2	0	3.89382	0	0	0	0
R_IPC124PLC_SC	Undetermined	Undetermined	Undetermined	Undetermined	Undetermined	Undetermined
R_IPC126PLC_SC	Undetermined	Undetermined	Undetermined	Undetermined	Undetermined	Undetermined
R_IPC224PLC_SC	Undetermined	Undetermined	Undetermined	Undetermined	Undetermined	Undetermined
R_IPC226PLC_SC	Undetermined	Undetermined	Undetermined	Undetermined	Undetermined	Undetermined
R_IPC324PLC_SC	Undetermined	Undetermined	Undetermined	Undetermined	Undetermined	Undetermined
R_IPC326PLC_SC	Undetermined	Undetermined	Undetermined	Undetermined	Undetermined	Undetermined
R_IPCS124_SC	Undetermined	Undetermined	Undetermined	Undetermined	Undetermined	Undetermined
R_IPCS126_SC	Undetermined	Undetermined	Undetermined	Undetermined	Undetermined	Undetermined
R_IPCS224_SC	Undetermined	Undetermined	Undetermined	Undetermined	Undetermined	Undetermined
R_IPCS226_SC	Undetermined	Undetermined	Undetermined	Undetermined	Undetermined	Undetermined
R_IPCS324_SC	Undetermined	Undetermined	Undetermined	Undetermined	Undetermined	Undetermined
R_IPCS326_SC	Undetermined	Undetermined	Undetermined	Undetermined	Undetermined	Undetermined
R_IPDDI	0.66	0.802907	0.66	0.66	0.66	0.66
R_IPDPtm	0	0.819098	0	0	0	0
R_IPMD	6.22	6.14638	7.09464	3.15747	7.17325	2.88221
R_IPPMIa	0.053	1.06667	1.70703	-2.48964	1.85569	-2.71817
R_IPPMIb	-0.053	1.06667	-1.70703	2.48964	-1.85569	2.71817
R_IPPS	-7.507	5.01312	-7.507	-7.507	-7.507	-7.507
R_IPPSm	-7.507	5.01312	-7.507	-7.507	-7.507	-7.507
R_ITCOALm	-1.06	6.62315	-2.48822	1.23623	-2.61659	1.44262
R_KARA1im	-3.76	6.12037	-6.68535	-1.72327	-6.94828	-1.54021
R_KARA2im	-3.76	6.12163	-6.68535	-1.72327	-6.94828	-1.54021
R_KYN	-12.813	1.49195	-11.159	-15.3556	-11.0103	-15.5842
R_KYN3OX	-95.8267	6.31529	-98.752	-93.79	-99.015	-93.6069
R_Kt2r	Undetermined	Undetermined	Undetermined	Undetermined	Undetermined	Undetermined
R_LALDO3	-6.22	6.09993	-9.14535	-4.18327	-9.40828	-4.00021
R_LANOSTAT_SC	Undetermined	Undetermined	Undetermined	Undetermined	Undetermined	Undetermined
R_LANOSTESTH_SC	Undetermined	Undetermined	Undetermined	Undetermined	Undetermined	Undetermined
R_LANOSTESTH_SCe	Undetermined	Undetermined	Undetermined	Undetermined	Undetermined	Undetermined
R_LANOSTt	0	13.5442	0	0	0	0
R_LCADi	-9.803	6.13105	-8.92836	-12.8655	-8.84975	-13.1408
R_LCYSTintv	0	1.88011	0	0	0	0
R_LEUTA	1.42109e-14	0.802752	0.888615	2.66585	0.968484	2.90545
R_LEUTAm	1.42109e-14	0.802752	0.888615	2.66585	0.968484	2.90545
R_LEUTRS	Undetermined	Undetermined	Undetermined	Undetermined	Undetermined	Undetermined
R_LEUTRSm	Undetermined	Undetermined	Undetermined	Undetermined	Undetermined	Undetermined
R_LEUt2r	0	0.631832	0	0	0	0
R_LEUt6	0	0.631832	0	0	0	0
R_LEUt7	0	0.631832	0	0	0	0
R_LGTHL	-10.266	2.35232	-11.92	-7.72336	-12.0687	-7.49483
R_LNS14DM	-294.457	21.9184	-298.271	-295.975	-298.614	-296.111
R_LNS14DMx	-294.457	21.9536	-292.119	-292.897	-291.909	-292.757
R_LNSTLS	-86.57	10.1029	-86.57	-86.57	-86.57	-86.57
R_LPCAT_SC	Undetermined	Undetermined	Undetermined	Undetermined	Undetermined	Undetermined
R_LPP_SC	Undetermined	Undetermined	Undetermined	Undetermined	Undetermined	Undetermined
R_LSERDHr	5.22	6.10125	8.14535	3.18327	8.40828	3.00021
R_LYSTRS	Undetermined	Undetermined	Undetermined	Undetermined	Undetermined	Undetermined
R_LYSTRSm	Undetermined	Undetermined	Undetermined	Undetermined	Undetermined	Undetermined
R_LYSt2m	0	0.790868	0	0	0	0
R_LYSt2r	0	0.790868	0	0	0	0
R_LYSt6	0	0.790868	0	0	0	0
R_L_LACD2cm	Undetermined	Undetermined	Undetermined	Undetermined	Undetermined	Undetermined
R_L_LACt2r	0	0.356334	0	0	0	0
R_L_LACtm	0	0.356334	0	0	0	0
R_MACACI	0	1.16136	0	0	0	0
R_MALOAAtp	0	0.662057	0	0	0	0
R_MALS	-8.967	4.98276	-4.77033	-8.967	-4.39314	-8.967
R_MALSp	-8.967	4.98276	-4.77033	-8.967	-4.39314	-8.967
R_MALT	-3.113	4.34993	-3.113	-3.113	-3.113	-3.113
R_MALTt2	0	4.27397	0	0	0	0
R_MALt2r	0	0.438812	0	0	0	0
R_MALtm	0	0.8322	0	0	0	0
R_MAN1PT	10.6	4.87672	8.94597	13.1426	8.79731	13.3712
R_MAN6PI	-0.89	1.99676	0.960957	-3.23571	1.12732	-3.44654
R_MANNANter	Undetermined	Undetermined	Undetermined	Undetermined	Undetermined	Undetermined
R_MANt2	0	2.18386	0	0	0	0
R_MCITDm	1.473	1.05871	3.12703	-1.06964	3.27569	-1.29817
R_MCITL2m	4.98	0.654812	1.80824	6.00491	1.52317	6.09703
R_MCITSm	-10.737	5.01403	-10.737	-10.737	-10.737	-10.737
R_MCOATA	Undetermined	Undetermined	Undetermined	Undetermined	Undetermined	Undetermined
R_MCOATAm	Undetermined	Undetermined	Undetermined	Undetermined	Undetermined	Undetermined
R_MDH	6.22	6.11698	7.09464	3.15747	7.17325	2.88221
R_MDHm	6.22	6.11698	7.09464	3.15747	7.17325	2.88221
R_MDHp	6.22	6.11698	7.09464	3.15747	7.17325	2.88221
R_MDRPD	Undetermined	Undetermined	Undetermined	Undetermined	Undetermined	Undetermined
R_ME1m	1.32	6.13471	0.800112	1.05961	0.753384	1.03621
R_ME2m	1.32	6.12069	2.85082	2.08541	2.98841	2.15421
R_MELIBt2	0	4.27397	0	0	0	0
R_MELTGH	-3.113	2.7364	-3.113	-3.113	-3.113	-3.113
R_METAT	-3.087	4.91947	-3.00606	-2.70429	-2.99878	-2.6699
R_METB1	-9.356	1.39458	-7.70197	-11.8986	-7.55331	-12.1272
R_METS	-15.936	4.29507	-14.282	-18.4786	-14.1333	-18.7072
R_METTRS	Undetermined	Undetermined	Undetermined	Undetermined	Undetermined	Undetermined
R_METTRSm	Undetermined	Undetermined	Undetermined	Undetermined	Undetermined	Undetermined
R_METt2m	0	1.15279	0	0	0	0
R_METt2r	0	1.15279	0	0	0	0
R_MEVK1	-14.03	4.35272	-12.5855	-17.2544	-12.4557	-17.5442
R_MEVK2	-14.03	2.80744	-12.376	-16.5726	-12.2273	-16.8012
R_MEVK3	-14.03	3.94508	-12.376	-16.5726	-12.2273	-16.8012
R_MEVK4	-14.03	2.76359	-12.376	-16.5726	-12.2273	-16.8012
R_MFAPS_SC	Undetermined	Undetermined	Undetermined	Undetermined	Undetermined	Undetermined
R_MGSA	-1.304	0.677538	1.39748	-2.79919	1.64029	-2.93358
R_MHPGLUT	-6.406	5.43368	-6.406	-6.406	-6.406	-6.406
R_MI13456PKn	-14.03	4.83673	-12.5855	-17.2544	-12.4557	-17.5442
R_MI1345PKn	-14.03	4.79081	-12.5855	-17.2544	-12.4557	-17.5442
R_MI1456PKn	-14.03	4.79081	-12.5855	-17.2544	-12.4557	-17.5442
R_MI145P6Kn	-14.03	4.76176	-12.5855	-17.2544	-12.4557	-17.5442
R_MI145PKn	-14.03	4.76176	-12.5855	-17.2544	-12.4557	-17.5442
R_MI145Ptn	0	2.02486	0	0	0	0
R_MI1PP	7.213	2.20294	5.9943	10.191	5.88477	10.4586
R_MI1PS	-1.68	2.09017	-1.68	-1.68	-1.68	-1.68
R_MINOHPtn	0	2.27584	0	0	0	0
R_MIP2C124PLC_SC	Undetermined	Undetermined	Undetermined	Undetermined	Undetermined	Undetermined
R_MIP2C126PLC_SC	Undetermined	Undetermined	Undetermined	Undetermined	Undetermined	Undetermined
R_MIP2C224PLC_SC	Undetermined	Undetermined	Undetermined	Undetermined	Undetermined	Undetermined
R_MIP2C226PLC_SC	Undetermined	Undetermined	Undetermined	Undetermined	Undetermined	Undetermined
R_MIP2C324PLC_SC	Undetermined	Undetermined	Undetermined	Undetermined	Undetermined	Undetermined
R_MIP2C326PLC_SC	Undetermined	Undetermined	Undetermined	Undetermined	Undetermined	Undetermined
R_MIP2CS124_SC	Undetermined	Undetermined	Undetermined	Undetermined	Undetermined	Undetermined
R_MIP2CS126_SC	Undetermined	Undetermined	Undetermined	Undetermined	Undetermined	Undetermined
R_MIP2CS224_SC	Undetermined	Undetermined	Undetermined	Undetermined	Undetermined	Undetermined
R_MIP2CS226_SC	Undetermined	Undetermined	Undetermined	Undetermined	Undetermined	Undetermined
R_MIP2CS324_SC	Undetermined	Undetermined	Undetermined	Undetermined	Undetermined	Undetermined
R_MIP2CS326_SC	Undetermined	Undetermined	Undetermined	Undetermined	Undetermined	Undetermined
R_MIPC124PLC_SC	Undetermined	Undetermined	Undetermined	Undetermined	Undetermined	Undetermined
R_MIPC126PLC_SC	Undetermined	Undetermined	Undetermined	Undetermined	Undetermined	Undetermined
R_MIPC224PLC_SC	Undetermined	Undetermined	Undetermined	Undetermined	Undetermined	Undetermined
R_MIPC226PLC_SC	Undetermined	Undetermined	Undetermined	Undetermined	Undetermined	Undetermined
R_MIPC324PLC_SC	Undetermined	Undetermined	Undetermined	Undetermined	Undetermined	Undetermined
R_MIPC326PLC_SC	Undetermined	Undetermined	Undetermined	Undetermined	Undetermined	Undetermined
R_MIPCS124_SC	Undetermined	Undetermined	Undetermined	Undetermined	Undetermined	Undetermined
R_MIPCS126_SC	Undetermined	Undetermined	Undetermined	Undetermined	Undetermined	Undetermined
R_MIPCS224_SC	Undetermined	Undetermined	Undetermined	Undetermined	Undetermined	Undetermined
R_MIPCS226_SC	Undetermined	Undetermined	Undetermined	Undetermined	Undetermined	Undetermined
R_MIPCS324_SC	Undetermined	Undetermined	Undetermined	Undetermined	Undetermined	Undetermined
R_MIPCS326_SC	Undetermined	Undetermined	Undetermined	Undetermined	Undetermined	Undetermined
R_MMETt2	0	2.95127	0	0	0	0
R_MOHMT	-1.473	4.39582	-3.12703	1.06964	-3.27569	1.29817
R_MTAP	Undetermined	Undetermined	Undetermined	Undetermined	Undetermined	Undetermined
R_MTHFC	-0.613	4.50066	-0.613	-0.613	-0.613	-0.613
R_MTHFCm	-0.613	4.50066	-0.613	-0.613	-0.613	-0.613
R_MTHFD	1.92	7.50238	3.19132	2.42591	3.30559	2.47138
R_MTHFD2i	1.92	7.51382	1.14061	1.40011	1.07056	1.35338
R_MTHFDm	1.92	7.50238	3.19132	2.42591	3.30559	2.47138
R_MTHFR3	5.74	7.39526	1.16063	10.3194	0.749033	10.731
R_MTRI	Undetermined	Undetermined	Undetermined	Undetermined	Undetermined	Undetermined
R_NABTNO	-9.803	6.20382	-8.92836	-12.8655	-8.84975	-13.1408
R_NACt	0	2.00831	0	0	0	0
R_NADDPp	-28.373	5.69933	-25.9892	-34.4366	-25.7749	-34.9816
R_NADH2_u6cm	Undetermined	Undetermined	Undetermined	Undetermined	Undetermined	Undetermined
R_NADH2_u6m	Undetermined	Undetermined	Undetermined	Undetermined	Undetermined	Undetermined
R_NADK	-14.03	7.5071	-13.8925	-19.4143	-13.8801	-19.8983
R_NADKm	-14.03	7.5071	-13.8925	-19.4143	-13.8801	-19.8983
R_NADN	-3.673	5.9933	-0.624448	-8.75828	-0.350446	-9.21535
R_NADNm	-3.673	5.9933	-0.624448	-8.75828	-0.350446	-9.21535
R_NADPPPS	7.213	6.19514	7.30126	12.3509	7.30919	12.8127
R_NADPPPSm	7.213	6.19514	7.30126	12.3509	7.30919	12.8127
R_NADPt	0	6.14767	0	0	0	0
R_NADS1	-13.05	7.51383	-13.8096	-14.081	-13.8779	-14.1736
R_NADS1n	-13.05	7.51383	-13.8096	-14.081	-13.8779	-14.1736
R_NADtn	0	6.16163	0	0	0	0
R_NAPRT	-0.07	2.79493	-1.72403	2.47264	-1.87269	2.70117
R_NAPRTm	-0.07	2.79493	-1.72403	2.47264	-1.87269	2.70117
R_NAt3_1	Undetermined	Undetermined	Undetermined	Undetermined	Undetermined	Undetermined
R_NDP1	-6.817	4.34939	-7.19128	-6.7309	-7.22492	-6.72317
R_NDP3	-6.817	3.94141	-6.38167	-6.38167	-6.34254	-6.34254
R_NDP3g	-6.817	3.94141	-6.38167	-6.38167	-6.34254	-6.34254
R_NDP4	-6.817	3.86113	-6.38167	-6.38167	-6.34254	-6.34254
R_NDP7	-6.817	2.75834	-6.38167	-6.38167	-6.34254	-6.34254
R_NDPK1	0	5.79405	-0.209527	-0.681737	-0.228359	-0.743011
R_NDPK2	0	5.06406	-0.209527	-0.681737	-0.228359	-0.743011
R_NDPK3	0	5.08812	-0.209527	-0.681737	-0.228359	-0.743011
R_NDPK4	0	4.97886	-0.209527	-0.681737	-0.228359	-0.743011
R_NDPK5	0	5.73973	-0.209527	-0.681737	-0.228359	-0.743011
R_NDPK6	0	5.00183	-0.209527	-0.681737	-0.228359	-0.743011
R_NDPK7	0	5.02619	-0.209527	-0.681737	-0.228359	-0.743011
R_NDPK8	0	6.02719	-0.209527	-0.681737	-0.228359	-0.743011
R_NDPK9	0	5.79697	-0.209527	-0.681737	-0.228359	-0.743011
R_NFORTYRt	Undetermined	Undetermined	Undetermined	Undetermined	Undetermined	Undetermined
R_NFTYROX	Undetermined	Undetermined	Undetermined	Undetermined	Undetermined	Undetermined
R_NH4t	0	0.707107	0	0	0	0
R_NH4ti	0	0.707107	0	0	0	0
R_NH4tm	0	0.707107	0	0	0	0
R_NH4tn	0	0.707107	0	0	0	0
R_NH4tp	0	0.707107	0	0	0	0
R_NMNAT	10.6	5.70455	8.85109	13.09	8.6939	13.3138
R_NMNATm	10.6	5.70455	8.85109	13.09	8.6939	13.3138
R_NMNTP	0	2.84548	0	0	0	0
R_NMNt2m	0	2.84548	0	0	0	0
R_NMNt2p	0	2.84548	0	0	0	0
R_NNAMr	-4.723	2.18725	-4.723	-4.723	-4.723	-4.723
R_NNAMrm	-4.723	2.18725	-4.723	-4.723	-4.723	-4.723
R_NNAT	10.6	5.64104	10.2456	10.5474	10.2138	10.5426
R_NNATm	10.6	5.64104	10.2456	10.5474	10.2138	10.5426
R_NNDPR	0.08	2.86871	-1.57403	2.62264	-1.72269	2.85117
R_NNDPRm	0.08	2.86871	-1.57403	2.62264	-1.72269	2.85117
R_NNMT	-3.8	5.29683	-3.8	-3.8	-3.8	-3.8
R_NTD1	7.213	2.64376	5.9943	10.191	5.88477	10.4586
R_NTD10	7.213	4.00824	5.9943	10.191	5.88477	10.4586
R_NTD11	7.213	3.95067	5.9943	10.191	5.88477	10.4586
R_NTD2	7.213	2.76544	5.9943	10.191	5.88477	10.4586
R_NTD3	7.213	2.68957	5.9943	10.191	5.88477	10.4586
R_NTD4	7.213	2.80926	5.9943	10.191	5.88477	10.4586
R_NTD5	7.213	2.60004	5.9943	10.191	5.88477	10.4586
R_NTD6	7.213	4.27764	5.9943	10.191	5.88477	10.4586
R_NTD7	7.213	4.35389	8.31308	8.62668	8.41195	8.75374
R_NTD8	7.213	3.86209	5.9943	10.191	5.88477	10.4586
R_NTD9	7.213	3.94638	5.9943	10.191	5.88477	10.4586
R_NTP3	-6.817	3.94896	-6.38167	-6.38167	-6.34254	-6.34254
R_NTP4	-6.817	3.86883	-6.38167	-6.38167	-6.34254	-6.34254
R_NTRLASE	1.804	5.5062	0.149973	4.34664	0.00130987	4.57517
R_NTRLASE2	-6.486	5.0694	-8.14003	-3.94336	-8.28869	-3.71483
R_NTRLASE3	-6.486	5.078	-8.01682	0.376515	-8.15441	0.993315
R_O2t	0	0.707107	0	0	0	0
R_O2ter	0	0.707107	0	0	0	0
R_O2tm	0	0.707107	0	0	0	0
R_OAAt	0	0.495745	0	0	0	0
R_OAAt2m	0	0.495745	0	0	0	0
R_OBDHm	-8.136	7.87751	-8.91539	-8.65589	-8.98544	-8.70262
R_OCBTi	0.546	1.3534	0.795554	0.795554	0.817983	0.817983
R_OCDCAt	0	1.99884	0	0	0	0
R_OCDCEAt	Undetermined	Undetermined	Undetermined	Undetermined	Undetermined	Undetermined
R_OCDCYAt	0	1.88116	0	0	0	0
R_OHACT1	Undetermined	Undetermined	Undetermined	Undetermined	Undetermined	Undetermined
R_OHACT2	-3.614	4.98656	-3.614	-3.614	-3.614	-3.614
R_OHACT3	Undetermined	Undetermined	Undetermined	Undetermined	Undetermined	Undetermined
R_OHACT4	Undetermined	Undetermined	Undetermined	Undetermined	Undetermined	Undetermined
R_OHACT5	-3.614	5.08729	-3.614	-3.614	-3.614	-3.614
R_OHPBAT	-5.68434e-14	0.79478	-0.888615	-2.66585	-0.968484	-2.90545
R_OMCDC	-3.09	0.814361	-3.09	-3.09	-3.09	-3.09
R_OMCDCm	-3.09	0.814361	-3.09	-3.09	-3.09	-3.09
R_OMPDC	-1.32	2.7207	-1.32	-1.32	-1.32	-1.32
R_ORNDC	-3.09	0.886442	-2.51036	-6.70703	-2.45827	-7.03213
R_ORNTA	-1	0.823774	0.468251	-1.95119	0.600217	-2.03668
R_ORNTACim	1.42109e-14	1.22841	-0.70284	-0.70284	-0.766011	-0.766011
R_ORNt2r	0	0.719408	0	0	0	0
R_ORNt3m	0	0.719408	0	0	0	0
R_ORPT	3.01	2.83194	3.01	3.01	3.01	3.01
R_OXAGm	-3.09	0.815828	-3.09	-3.09	-3.09	-3.09
R_OXO2Ctm	0	0.868367	0	0	0	0
R_P5CDm	4.254	6.2495	1.94379	10.5966	1.73615	11.1667
R_P5CR	10.52	6.21559	5.94063	15.0994	5.52903	15.511
R_PACALDt	0	1.12843	0	0	0	0
R_PACALDtm	0	1.12843	0	0	0	0
R_PAK_SC	Undetermined	Undetermined	Undetermined	Undetermined	Undetermined	Undetermined
R_PAN4Ptm	0	2.22398	0	0	0	0
R_PANTS	-17.31	4.44526	-16.6751	-20.8836	-16.618	-21.2048
R_PANTtm	0	0.697525	0	0	0	0
R_PAPSR	Undetermined	Undetermined	Undetermined	Undetermined	Undetermined	Undetermined
R_PAPt	0	4.29637	0	0	0	0
R_PAPtm	0	4.29637	0	0	0	0
R_PAtm_SC	Undetermined	Undetermined	Undetermined	Undetermined	Undetermined	Undetermined
R_PC	-1.074	4.3806	0.546327	-4.12255	0.691962	-4.39655
R_PCDAGAT	Undetermined	Undetermined	Undetermined	Undetermined	Undetermined	Undetermined
R_PDE1	-18.823	4.88434	-21.1418	-17.2587	-21.3502	-17.1181
R_PDE2	-18.823	4.85497	-18.823	-18.823	-18.823	-18.823
R_PDE3	-18.823	4.5286	-18.823	-18.823	-18.823	-18.823
R_PDE4	-18.823	4.52486	-18.823	-18.823	-18.823	-18.823
R_PDE5	Undetermined	Undetermined	Undetermined	Undetermined	Undetermined	Undetermined
R_PDHcm	1.548	6.48468	2.42264	-1.51453	2.50125	-1.78979
R_PDHm	-8.136	7.87066	-7.52087	-11.458	-7.46558	-11.7566
R_PDX5PO	-28.0397	2.4548	-28.0397	-28.0397	-28.0397	-28.0397
R_PENDPtm	0	3.58811	0	0	0	0
R_PEPAT	Undetermined	Undetermined	Undetermined	Undetermined	Undetermined	Undetermined
R_PEPDt3	Undetermined	Undetermined	Undetermined	Undetermined	Undetermined	Undetermined
R_PETHCT	10.6	2.83257	8.94597	13.1426	8.79731	13.3712
R_PETOHM_SC	Undetermined	Undetermined	Undetermined	Undetermined	Undetermined	Undetermined
R_PEtg_SC	Undetermined	Undetermined	Undetermined	Undetermined	Undetermined	Undetermined
R_PEtm_SC	Undetermined	Undetermined	Undetermined	Undetermined	Undetermined	Undetermined
R_PEtv_SC	Undetermined	Undetermined	Undetermined	Undetermined	Undetermined	Undetermined
R_PFK	-14.03	4.67777	-13.4091	-14.4188	-13.3533	-14.4537
R_PFK26	-14.03	4.67777	-12.5855	-17.2544	-12.4557	-17.5442
R_PFK_2	-14.03	4.67777	-12.5855	-17.2544	-12.4557	-17.5442
R_PFK_3	-14.03	4.4866	-12.5855	-17.2544	-12.4557	-17.5442
R_PGAMT	0	2.09489	0	0	0	0
R_PGCD	6.22	6.11507	8.80684	0.673	9.03934	0.174438
R_PGI	-0.89	1.99676	-0.89	-0.89	-0.89	-0.89
R_PGK	-6.9	4.32328	-5.39733	-10.0662	-5.26227	-10.3508
R_PGL	-5.483	1.57023	-7.80177	-4.21168	-8.01018	-4.09741
R_PGM	0	0.41133	1.11248	1.11248	1.21247	1.21247
R_PGMT	0	2.12932	2.92535	1.27132	3.18828	1.38559
R_PGPPAm_SC	Undetermined	Undetermined	Undetermined	Undetermined	Undetermined	Undetermined
R_PHCDm	6.054	6.25236	3.62058	8.07675	3.40187	8.25856
R_PHCHGSm	15.857	1.06476	12.5489	20.9423	12.2516	21.3993
R_PHEACt	0	1.28286	0	0	0	0
R_PHETA1	1.42109e-14	1.28836	0.888615	2.66585	0.968484	2.90545
R_PHETRS	Undetermined	Undetermined	Undetermined	Undetermined	Undetermined	Undetermined
R_PHETRSm	Undetermined	Undetermined	Undetermined	Undetermined	Undetermined	Undetermined
R_PHEt2m	0	1.16955	0	0	0	0
R_PHEt2r	0	1.16955	0	0	0	0
R_PI35BP5P_SC	Undetermined	Undetermined	Undetermined	Undetermined	Undetermined	Undetermined
R_PI3P4K_SC	Undetermined	Undetermined	Undetermined	Undetermined	Undetermined	Undetermined
R_PI3P5K_SC	Undetermined	Undetermined	Undetermined	Undetermined	Undetermined	Undetermined
R_PI45BP5P_SC	Undetermined	Undetermined	Undetermined	Undetermined	Undetermined	Undetermined
R_PI45BPP_SC	Undetermined	Undetermined	Undetermined	Undetermined	Undetermined	Undetermined
R_PI4P5K_SC	Undetermined	Undetermined	Undetermined	Undetermined	Undetermined	Undetermined
R_PIN3K_SC	Undetermined	Undetermined	Undetermined	Undetermined	Undetermined	Undetermined
R_PIN4K_SC	Undetermined	Undetermined	Undetermined	Undetermined	Undetermined	Undetermined
R_PIN4Kn_SC	Undetermined	Undetermined	Undetermined	Undetermined	Undetermined	Undetermined
R_PINOS_SC	Undetermined	Undetermined	Undetermined	Undetermined	Undetermined	Undetermined
R_PIt2m	0	0.707107	0	0	0	0
R_PIt2n	0	0.707107	0	0	0	0
R_PIt2p	0	0.707107	0	0	0	0
R_PIt2r	0	0.707107	0	0	0	0
R_PIt2v	0	0.707107	0	0	0	0
R_PIt5m	0	1	0	0	0	0
R_PLBP1I_SCe	Undetermined	Undetermined	Undetermined	Undetermined	Undetermined	Undetermined
R_PLBPC_SC	Undetermined	Undetermined	Undetermined	Undetermined	Undetermined	Undetermined
R_PLBPC_SCe	Undetermined	Undetermined	Undetermined	Undetermined	Undetermined	Undetermined
R_PLD_SC	Undetermined	Undetermined	Undetermined	Undetermined	Undetermined	Undetermined
R_PMANM	0	2.12932	-1.85096	2.34571	-2.01732	2.55654
R_PMDPHT	7.213	2.68951	5.9943	10.191	5.88477	10.4586
R_PMETM_SC	Undetermined	Undetermined	Undetermined	Undetermined	Undetermined	Undetermined
R_PMEVK	0	4.35186	-0.209527	-0.681737	-0.228359	-0.743011
R_PMI12346PH	Undetermined	Undetermined	Undetermined	Undetermined	Undetermined	Undetermined
R_PMI12346PS	Undetermined	Undetermined	Undetermined	Undetermined	Undetermined	Undetermined
R_PMI1346PH	Undetermined	Undetermined	Undetermined	Undetermined	Undetermined	Undetermined
R_PMI1346PS	Undetermined	Undetermined	Undetermined	Undetermined	Undetermined	Undetermined
R_PMPK	0	4.91714	-0.209527	-0.681737	-0.228359	-0.743011
R_PNP	-10.886	2.89065	-8.01328	-16.4066	-7.75508	-16.9028
R_PNTK	-14.03	4.46113	-12.5855	-17.2544	-12.4557	-17.5442
R_PNTOt2	0	1.20305	0	0	0	0
R_POLYAO	-23.5027	1.75934	-23.5027	-23.5027	-23.5027	-23.5027
R_POLYAO2	-23.5027	2.6425	-23.5027	-23.5027	-23.5027	-23.5027
R_POLYAO3	-23.5027	2.52034	-23.5027	-23.5027	-23.5027	-23.5027
R_PPA	4.139	1.22474	3.35563	7.5523	3.28522	7.85909
R_PPAm	4.139	1.22474	3.35563	7.5523	3.28522	7.85909
R_PPBNGS	-15.304	1.86663	-11.9959	-20.3893	-11.6986	-20.8463
R_PPCDC	-3.09	2.28238	-3.09	-3.09	-3.09	-3.09
R_PPCK	-9.82	4.38148	-11.9656	-12.4378	-12.1584	-12.6731
R_PPM	0	1.86331	0	0	0	0
R_PPNCL2	-17.31	3.36471	-15.656	-19.8526	-15.5073	-20.0812
R_PPND	-16.12	6.32455	-15.2454	-19.1825	-15.1668	-19.4578
R_PPND2	-16.12	6.31095	-13.1947	-18.1567	-12.9317	-18.3398
R_PPNDH	-29.067	1.70979	-27.413	-31.6096	-27.2643	-31.8382
R_PPPG9tm	Undetermined	Undetermined	Undetermined	Undetermined	Undetermined	Undetermined
R_PPPGOm	Undetermined	Undetermined	Undetermined	Undetermined	Undetermined	Undetermined
R_PPTTm	-13	4.03418	-13	-13	-13	-13
R_PPYRDC	-4.09	1.25485	-4.09	-4.09	-4.09	-4.09
R_PRAGSr	-6.354	4.75574	-6.1282	-6.60041	-6.1079	-6.62255
R_PRAIS	11.126	5.23042	14.6599	5.79431	14.9775	5.3151
R_PRAIi	0.62	2.00039	0.62	0.62	0.62	0.62
R_PRAMPC	4.037	6.27974	2.38297	6.57964	2.23431	6.80817
R_PRASCS	-6.554	5.16139	-6.09035	-9.94962	-6.04868	-10.2548
R_PRATPP	-17.773	6.44602	-16.119	-20.3156	-15.9703	-20.5442
R_PRFGS	-13.457	5.25203	-13.417	-13.4214	-13.4134	-13.4182
R_PRMICIi	Undetermined	Undetermined	Undetermined	Undetermined	Undetermined	Undetermined
R_PRO1xm	-10.52	6.2294	-7.99134	-16.1252	-7.76406	-16.629
R_PROTRS	Undetermined	Undetermined	Undetermined	Undetermined	Undetermined	Undetermined
R_PROt2r	0	1.33498	0	0	0	0
R_PROtm	0	1.33498	0	0	0	0
R_PRPPS	-14.03	4.68456	-13.3951	-17.6036	-13.338	-17.9248
R_PRPPtm	0	1.86939	0	0	0	0
R_PSCVTi	10.326	1.70059	12.6974	12.6974	12.9105	12.9105
R_PSERDg_SC	Undetermined	Undetermined	Undetermined	Undetermined	Undetermined	Undetermined
R_PSERDm_SC	Undetermined	Undetermined	Undetermined	Undetermined	Undetermined	Undetermined
R_PSERDv_SC	Undetermined	Undetermined	Undetermined	Undetermined	Undetermined	Undetermined
R_PSERS_SC	Undetermined	Undetermined	Undetermined	Undetermined	Undetermined	Undetermined
R_PSERSm_SC	Undetermined	Undetermined	Undetermined	Undetermined	Undetermined	Undetermined
R_PSERT	0	0.711539	-0.888615	-2.66585	-0.968484	-2.90545
R_PSPH1Pter	Undetermined	Undetermined	Undetermined	Undetermined	Undetermined	Undetermined
R_PSPHPL	Undetermined	Undetermined	Undetermined	Undetermined	Undetermined	Undetermined
R_PSPHS	-94.3867	6.43298	-97.312	-92.35	-97.575	-92.1669
R_PSP_L	7.213	0.839563	5.9943	10.191	5.88477	10.4586
R_PStg_SC	Undetermined	Undetermined	Undetermined	Undetermined	Undetermined	Undetermined
R_PStm_SC	Undetermined	Undetermined	Undetermined	Undetermined	Undetermined	Undetermined
R_PStv_SC	Undetermined	Undetermined	Undetermined	Undetermined	Undetermined	Undetermined
R_PTD1INOtn_SC	Undetermined	Undetermined	Undetermined	Undetermined	Undetermined	Undetermined
R_PTD4INOtn_SC	Undetermined	Undetermined	Undetermined	Undetermined	Undetermined	Undetermined
R_PTE10x	-5.757	5.13906	-4.10297	-8.29964	-3.95431	-8.52817
R_PTE11x	-5.757	5.21056	-4.10297	-8.29964	-3.95431	-8.52817
R_PTE12x	Undetermined	Undetermined	Undetermined	Undetermined	Undetermined	Undetermined
R_PTE2x	16.603	5.36968	18.257	14.0604	18.4057	13.8318
R_PTE7x	-5.757	5.29276	-4.10297	-8.29964	-3.95431	-8.52817
R_PTE8x	-5.757	5.48727	-4.10297	-8.29964	-3.95431	-8.52817
R_PTE9x	-5.757	5.07869	-4.10297	-8.29964	-3.95431	-8.52817
R_PTPATi	10.6	4.89435	10.2456	10.5474	10.2138	10.5426
R_PTPATim	10.6	4.89435	10.2456	10.5474	10.2138	10.5426
R_PTRCt3i	0	0.744319	0	0	0	0
R_PTRCtex2	0	0.744319	0	0	0	0
R_PUNP1	-7.946	4.32297	-6.7273	-10.924	-6.61777	-11.1916
R_PUNP1m	-7.946	4.32297	-6.7273	-10.924	-6.61777	-11.1916
R_PUNP2	-7.946	4.24243	-6.7273	-10.924	-6.61777	-11.1916
R_PUNP3	-7.946	3.98392	-6.7273	-10.924	-6.61777	-11.1916
R_PUNP3m	-7.946	3.98392	-6.7273	-10.924	-6.61777	-11.1916
R_PUNP4	-7.946	3.89638	-6.7273	-10.924	-6.61777	-11.1916
R_PUNP5	-7.946	3.98818	-6.7273	-10.924	-6.61777	-11.1916
R_PUNP6	-7.946	3.90073	-6.7273	-10.924	-6.61777	-11.1916
R_PUNP7	-7.946	4.11458	-6.7273	-10.924	-6.61777	-11.1916
R_PYAM5PO	-25.5727	2.55281	-25.5727	-25.5727	-25.5727	-25.5727
R_PYDAMK	-14.03	4.89826	-12.5855	-17.2544	-12.4557	-17.5442
R_PYDXK	-14.03	4.90294	-12.5855	-17.2544	-12.4557	-17.5442
R_PYDXNK	-14.03	4.90338	-12.5855	-17.2544	-12.4557	-17.5442
R_PYDXNO	-28.0397	2.47032	-28.0397	-28.0397	-28.0397	-28.0397
R_PYDXO	93.6042	2.80607	91.1231	97.4181	90.9001	97.7609
R_PYK	4.92	4.34909	5.67107	10.3399	5.73858	10.8271
R_PYNP2r	-7.946	2.81876	-6.7273	-10.924	-6.61777	-11.1916
R_PYR5CDm	-9.803	6.12783	-6.75445	-7.51986	-6.48045	-7.31465
R_PYRDC	-3.44	0.768174	-4.67785	-4.67785	-4.78911	-4.78911
R_PYRDC2	-8.76	0.8422	-6.38713	-10.5838	-6.17386	-10.7477
R_PYRt	0	0.424479	0	0	0	0
R_PYRt2	0	0.424479	0	0	0	0
R_PYRt2m	0	0.424479	0	0	0	0
R_PYRt2p	0	0.424479	0	0	0	0
R_QUILSYN	-38.957	2.04192	-35.6489	-44.0423	-35.3516	-44.4993
R_QULNS	-0.858	2.52988	3.49751	-4.89583	3.88898	-5.25875
R_QULNtm	0	2.09024	0	0	0	0
R_RAFGH	-3.113	5.3289	-3.113	-3.113	-3.113	-3.113
R_RBFK	Undetermined	Undetermined	Undetermined	Undetermined	Undetermined	Undetermined
R_RBFKm	Undetermined	Undetermined	Undetermined	Undetermined	Undetermined	Undetermined
R_RBFSa	Undetermined	Undetermined	Undetermined	Undetermined	Undetermined	Undetermined
R_RBFSb	Undetermined	Undetermined	Undetermined	Undetermined	Undetermined	Undetermined
R_RBK	-14.03	4.69409	-12.5855	-17.2544	-12.4557	-17.5442
R_RIBFLVt2	Undetermined	Undetermined	Undetermined	Undetermined	Undetermined	Undetermined
R_RIBFLVtm	Undetermined	Undetermined	Undetermined	Undetermined	Undetermined	Undetermined
R_RIBt2	0	1.90883	0	0	0	0
R_RNDR1	Undetermined	Undetermined	Undetermined	Undetermined	Undetermined	Undetermined
R_RNDR1n	Undetermined	Undetermined	Undetermined	Undetermined	Undetermined	Undetermined
R_RNDR2	Undetermined	Undetermined	Undetermined	Undetermined	Undetermined	Undetermined
R_RNDR2n	Undetermined	Undetermined	Undetermined	Undetermined	Undetermined	Undetermined
R_RNDR3	Undetermined	Undetermined	Undetermined	Undetermined	Undetermined	Undetermined
R_RNDR3n	Undetermined	Undetermined	Undetermined	Undetermined	Undetermined	Undetermined
R_RNDR4	Undetermined	Undetermined	Undetermined	Undetermined	Undetermined	Undetermined
R_RNDR4n	Undetermined	Undetermined	Undetermined	Undetermined	Undetermined	Undetermined
R_RNMK	-14.03	5.16019	-12.5855	-17.2544	-12.4557	-17.5442
R_RNTR1	Undetermined	Undetermined	Undetermined	Undetermined	Undetermined	Undetermined
R_RNTR2	Undetermined	Undetermined	Undetermined	Undetermined	Undetermined	Undetermined
R_RNTR3	Undetermined	Undetermined	Undetermined	Undetermined	Undetermined	Undetermined
R_RNTR4	Undetermined	Undetermined	Undetermined	Undetermined	Undetermined	Undetermined
R_RPE	0	0.806271	0	0	0	0
R_RPI	0.62	1.43562	0.62	0.62	0.62	0.62
R_SACCD1	-8.207	6.23853	-11.2556	-10.4901	-11.5296	-10.6953
R_SACCD2	9.207	6.26398	9.31623	7.7985	9.32604	7.6719
R_SADT	12.57	4.40893	12.2156	12.5174	12.1838	12.5126
R_SAM24MT	-19.86	10.9346	-18.206	-22.4026	-18.0573	-22.6312
R_SBPP1er	7.213	2.08842	5.9943	10.191	5.88477	10.4586
R_SBPP2er	Undetermined	Undetermined	Undetermined	Undetermined	Undetermined	Undetermined
R_SBTD_D2	2.01	6.32557	2.88464	-1.05253	2.96325	-1.32779
R_SBTD_L	3.57	6.32856	4.44464	0.50747	4.52325	0.232211
R_SBTR	-2.9	6.35516	-5.82535	-0.863267	-6.08828	-0.680207
R_SBT_Dt	0	1.39779	0	0	0	0
R_SBT_Lt	0	1.39779	0	0	0	0
R_SERATi	-3.614	4.9778	-3.614	-3.614	-3.614	-3.614
R_SERD_L	-7.51	0.661681	-7.2505	-7.2505	-7.22717	-7.22717
R_SERPT	2.156	5.42394	2.156	2.156	2.156	2.156
R_SERTRS	Undetermined	Undetermined	Undetermined	Undetermined	Undetermined	Undetermined
R_SERt2m	0	0.44211	0	0	0	0
R_SERt2r	0	0.44211	0	0	0	0
R_SFGTH	-4.557	2.37673	-2.90297	-7.09964	-2.75431	-7.32817
R_SHCHD	Undetermined	Undetermined	Undetermined	Undetermined	Undetermined	Undetermined
R_SHCHF	Undetermined	Undetermined	Undetermined	Undetermined	Undetermined	Undetermined
R_SHK3D	-0.75	6.22841	-3.67535	1.28673	-3.93828	1.46979
R_SHKK	-14.03	4.49932	-12.5855	-17.2544	-12.4557	-17.5442
R_SHSL1	-7.816	1.37571	-9.59323	-9.59323	-9.75297	-9.75297
R_SHSL4r	-9.653	1.04425	-9.7762	-13.9729	-9.78728	-14.3611
R_SLCBK1	-14.03	4.72633	-12.5855	-17.2544	-12.4557	-17.5442
R_SLCBK2	Undetermined	Undetermined	Undetermined	Undetermined	Undetermined	Undetermined
R_SLFAT	23.526	4.40386	22.1624	27.1331	22.0399	27.4573
R_SO3ti	0	0.707107	0	0	0	0
R_SO4ti	0	0.707107	0	0	0	0
R_SPH1Pter	0	1.95938	0	0	0	0
R_SPHPL	2.56	1.88781	4.21403	0.0173577	4.36269	-0.211174
R_SPMDAT1	-5.294	5.23518	-3.63997	-7.83664	-3.49131	-8.06517
R_SPMDt3i	0	1.63793	0	0	0	0
R_SPMDtex2	0	1.63793	0	0	0	0
R_SPMS	-10.46	4.9898	-8.80597	-13.0026	-8.65731	-13.2312
R_SPRMS	-10.46	5.36522	-8.80597	-13.0026	-8.65731	-13.2312
R_SPRMt2i	0	2.88601	0	0	0	0
R_SQ23EPXter	0	4.54896	0	0	0	0
R_SQLEr	-98.7167	7.60587	-101.642	-96.68	-101.905	-96.4969
R_SQLErx	-98.7167	7.61716	-99.5913	-95.6542	-99.6699	-95.3789
R_SQLS	-29.92	7.57572	-31.1913	-30.4259	-31.3056	-30.4714
R_SQLter	0	4.46684	0	0	0	0
R_SRB_Lt	0	1.93677	0	0	0	0
R_SSALy	-9.803	6.11773	-10.3089	-11.0743	-10.3544	-11.1886
R_SUCCt2r	0	0.400299	0	0	0	0
R_SUCCtm	0	0.812551	0	0	0	0
R_SUCD1m	10.45	7.45786	10.45	10.45	10.45	10.45
R_SUCD2_u6m	Undetermined	Undetermined	Undetermined	Undetermined	Undetermined	Undetermined
R_SUCD3_u6m	Undetermined	Undetermined	Undetermined	Undetermined	Undetermined	Undetermined
R_SUCFUMtm	0	1.09001	0	0	0	0
R_SUCOASm	-1.06	6.58669	0.943033	0.470823	1.12306	0.608413
R_SUCRe	-3.113	3.48439	-3.113	-3.113	-3.113	-3.113
R_SUCRt2	0	3.9163	0	0	0	0
R_SULR	18.731	18.33	25.853	15.1634	26.4931	14.8428
R_T4HCINNMFM	-2.657	1.51048	-1.00297	-5.19964	-0.85431	-5.42817
R_TAGL_SC	Undetermined	Undetermined	Undetermined	Undetermined	Undetermined	Undetermined
R_TALA	-1.75	1.70182	-0.196638	-3.78673	-0.0570224	-3.96979
R_TAUDO	-114.187	1.28922	-113.544	-120.161	-113.487	-120.698
R_TAURt	0	1.10719	0	0	0	0
R_TCHOLAabcv	-6.817	11.0468	-6.5912	-7.06341	-6.5709	-7.08555
R_THFATm	1.407	4.32639	1.407	1.407	1.407	1.407
R_THFGLUS	-6.354	6.28084	-6.2514	-10.9203	-6.24218	-11.3307
R_THIORDXi	Undetermined	Undetermined	Undetermined	Undetermined	Undetermined	Undetermined
R_THIORDXm	Undetermined	Undetermined	Undetermined	Undetermined	Undetermined	Undetermined
R_THIORDXni	Undetermined	Undetermined	Undetermined	Undetermined	Undetermined	Undetermined
R_THIORDXp	Undetermined	Undetermined	Undetermined	Undetermined	Undetermined	Undetermined
R_THMDPe	0.396	3.89677	-0.387369	3.8093	-0.457777	4.11609
R_THMDt2	0	2.50651	0	0	0	0
R_THMP	7.213	3.69729	5.9943	10.191	5.88477	10.4586
R_THMPPt2m	0	3.63443	0	0	0	0
R_THMPe	7.213	3.69729	5.9943	10.191	5.88477	10.4586
R_THMt2	0	3.62774	0	0	0	0
R_THRA2i	3.21	0.693236	2.23165	2.23165	2.14372	2.14372
R_THRAi	3.21	0.693236	2.23165	2.23165	2.14372	2.14372
R_THRD_L	-5.7	0.721062	-4.04597	-8.24264	-3.89731	-8.47117
R_THRD_Lm	-5.7	0.721062	-4.04597	-8.24264	-3.89731	-8.47117
R_THRS	5.403	0.895764	4.1843	8.38097	4.07477	8.64863
R_THRTRS	Undetermined	Undetermined	Undetermined	Undetermined	Undetermined	Undetermined
R_THRTRSm	Undetermined	Undetermined	Undetermined	Undetermined	Undetermined	Undetermined
R_THRt2m	0	0.586737	0	0	0	0
R_THRt2r	0	0.586737	0	0	0	0
R_THYMt3r	0	2.11846	0	0	0	0
R_THZPSN1_SC	-52.237	2.44817	-47.0154	-59.6054	-46.5461	-60.2677
R_THZPSN2_SC	-51.617	2.72112	-46.3954	-58.9854	-45.9261	-59.6477
R_TKT1	2.08	1.73785	0.526638	4.11673	0.387022	4.29979
R_TKT2	-1.75	1.53664	-3.30336	0.286733	-3.44298	0.469793
R_TMDK1	-14.03	4.97363	-12.5855	-17.2544	-12.4557	-17.5442
R_TMDPK	-14.03	5.62553	-13.3951	-17.6036	-13.338	-17.9248
R_TMDPP	-7.946	2.65071	-6.7273	-10.924	-6.61777	-11.1916
R_TMDPPK	-1.13687e-13	5.63298	-0.209527	-0.681737	-0.228359	-0.743011
R_TMDS	-15.88	4.99513	-15.88	-15.88	-15.88	-15.88
R_TMN	-3.673	3.35758	-2.01897	-6.21564	-1.87031	-6.44417
R_TMPKr	0	5.6277	-0.209527	-0.681737	-0.228359	-0.743011
R_TMPPP	-0.07	3.364	-1.72403	2.47264	-1.87269	2.70117
R_TPI	1.46	0.45118	2.17279	1.56621	2.23685	1.57576
R_TRDOXtp	Undetermined	Undetermined	Undetermined	Undetermined	Undetermined	Undetermined
R_TRDR	Undetermined	Undetermined	Undetermined	Undetermined	Undetermined	Undetermined
R_TRDRDtp	Undetermined	Undetermined	Undetermined	Undetermined	Undetermined	Undetermined
R_TRDRm	Undetermined	Undetermined	Undetermined	Undetermined	Undetermined	Undetermined
R_TRE6PP	7.213	4.30742	8.48432	8.48432	8.59859	8.59859
R_TRE6PS	-11.23	4.94793	-9.74722	-13.9439	-9.61395	-14.1878
R_TREH	-3.113	4.34993	-3.113	-3.113	-3.113	-3.113
R_TREHv	-3.113	4.34993	-3.113	-3.113	-3.113	-3.113
R_TREt2	0	4.27397	0	0	0	0
R_TREt2v	0	4.27397	0	0	0	0
R_TRIGS_SC	Undetermined	Undetermined	Undetermined	Undetermined	Undetermined	Undetermined
R_TRPO2	-92.0997	2.01064	-93.7537	-89.5571	-93.9024	-89.3285
R_TRPS1	-9.167	2.35402	-9.06634	-9.67291	-9.05729	-9.71838
R_TRPTA	7.10543e-15	2.29745	0.888615	2.66585	0.968484	2.90545
R_TRPTRS	Undetermined	Undetermined	Undetermined	Undetermined	Undetermined	Undetermined
R_TRPTRSm	Undetermined	Undetermined	Undetermined	Undetermined	Undetermined	Undetermined
R_TRPt2m	0	2.23299	0	0	0	0
R_TRPt2r	0	2.23299	0	0	0	0
R_TTCCOAtx	Undetermined	Undetermined	Undetermined	Undetermined	Undetermined	Undetermined
R_TTDCAtr	0	1.50617	0	0	0	0
R_TYRNFT	Undetermined	Undetermined	Undetermined	Undetermined	Undetermined	Undetermined
R_TYRTAi	-1.42109e-14	1.38437	-0.888615	-2.66585	-0.968484	-2.90545
R_TYRTAim	-1.42109e-14	1.38437	-0.888615	-2.66585	-0.968484	-2.90545
R_TYRTAip	-1.42109e-14	1.38437	-0.888615	-2.66585	-0.968484	-2.90545
R_TYRTRS	Undetermined	Undetermined	Undetermined	Undetermined	Undetermined	Undetermined
R_TYRTRSm	Undetermined	Undetermined	Undetermined	Undetermined	Undetermined	Undetermined
R_TYRt2m	0	1.27454	0	0	0	0
R_TYRt2p	0	1.27454	0	0	0	0
R_TYRt2r	0	1.27454	0	0	0	0
R_TYRt6	0	1.27454	0	0	0	0
R_TYRt7	0	1.27454	0	0	0	0
R_UDPACGLP	10.6	4.11291	8.94597	13.1426	8.79731	13.3712
R_UDPG4E	0	4.41199	2.31877	-1.8779	2.52718	-2.04668
R_UDPGALt2g	0	4.41199	0	0	0	0
R_UGLT	0	4.89895	-0.606574	-3.14922	-0.661093	-3.43227
R_UGLYCHr	-1.513	1.58616	-5.70967	-1.513	-6.08686	-1.513
R_UMPK	0	5.05818	-0.209527	-0.681737	-0.228359	-0.743011
R_UMPKn	0	5.05818	-0.209527	-0.681737	-0.228359	-0.743011
R_UMPtn	0	2.66337	0	0	0	0
R_UNK3	Undetermined	Undetermined	Undetermined	Undetermined	Undetermined	Undetermined
R_UPP3MT	Undetermined	Undetermined	Undetermined	Undetermined	Undetermined	Undetermined
R_UPP3S	Undetermined	Undetermined	Undetermined	Undetermined	Undetermined	Undetermined
R_UPPDC1	Undetermined	Undetermined	Undetermined	Undetermined	Undetermined	Undetermined
R_UPPRT	-3.01	2.81117	-3.01	-3.01	-3.01	-3.01
R_URAt2	0	2.17189	0	0	0	0
R_UREA2t2	0	0.707107	0	0	0	0
R_UREASE	-2.104	4.48672	-1.8782	-2.35041	-1.8579	-2.37255
R_URIDK2r	5.68434e-14	4.99587	-0.209527	-0.681737	-0.228359	-0.743011
R_URIDK2rn	5.68434e-14	4.99587	-0.209527	-0.681737	-0.228359	-0.743011
R_URIK1	-14.03	5.06205	-12.5855	-17.2544	-12.4557	-17.5442
R_URIK2	-14.03	4.71613	-12.376	-16.5726	-12.2273	-16.8012
R_URIt2	0	2.68361	0	0	0	0
R_UTPH1	-13.634	3.02541	-12.7633	-12.7633	-12.6851	-12.6851
R_UTPtm	0	3.78235	0	0	0	0
R_VALTA	0	0.79309	0.888615	2.66585	0.968484	2.90545
R_VALTAim	0	0.79309	0.888615	2.66585	0.968484	2.90545
R_VALTRS	Undetermined	Undetermined	Undetermined	Undetermined	Undetermined	Undetermined
R_VALTRSm	Undetermined	Undetermined	Undetermined	Undetermined	Undetermined	Undetermined
R_VALt2m	0	0.61951	0	0	0	0
R_VALt2r	0	0.61951	0	0	0	0
R_XANt	0	3.77724	0	0	0	0
R_XPPT	-3.01	4.10938	-3.01	-3.01	-3.01	-3.01
R_XTSNt2	0	3.95222	0	0	0	0
R_XYLK	-14.08	4.50568	-12.6355	-17.3044	-12.5057	-17.5942
R_XYLR	-4.7	6.28808	-7.62535	-2.66327	-7.88828	-2.48021
R_XYLTD_D	3.81	6.27184	4.68464	0.74747	4.76325	0.472211
R_XYLTt	0	1.12997	0	0	0	0
R_XYLt	0	1.93655	0	0	0	0
R_YUMPS	-11.947	2.86935	-11.947	-11.947	-11.947	-11.947
R_ZYMSTAT_SC	Undetermined	Undetermined	Undetermined	Undetermined	Undetermined	Undetermined
R_ZYMSTESTH_SC	Undetermined	Undetermined	Undetermined	Undetermined	Undetermined	Undetermined
R_ZYMSTESTH_SCe	Undetermined	Undetermined	Undetermined	Undetermined	Undetermined	Undetermined
R_ZYMSTt	0	9.80162	0	0	0	0
R_biomass_SC5_notrace	Undetermined	Undetermined	Undetermined	Undetermined	Undetermined	Undetermined
