# Supplementary material for: Environmental systems biology of cold-tolerant phenotype in Saccharomyces species adapted to grow at different temperatures
Source: Mol Ecol. 2014 Oct 21;23(21):5241–57. doi: 10.1111/mec.12930 (PMC4283049; doi:10.1111/mec.12930)
Supplement: Supplementary file 11 — Table S7. Comparison of ΔG of reaction calculated at low and high metabolite concentration for 5°C and 30°C. [file mec0023-5241-SD10.xls]

## Sheet: S5
Table S7: Comparison of ∆G of reaction calculated at low and high metabolite concentration for 5oC and 30oC
Reaction ID	low concentration				high concentration
	deltaG 5oC	deltaG 30oC	absolute difference	prefers	deltaG 5oC	deltaG 30oC	difference	prefers	prefers overall
R_13BGH	Undetermined	Undetermined	#VALUE!	#VALUE!	Undetermined	Undetermined	#VALUE!	#VALUE!	#VALUE!
R_13BGHe	Undetermined	Undetermined	#VALUE!	#VALUE!	Undetermined	Undetermined	#VALUE!	#VALUE!	#VALUE!
R_13GS	Undetermined	Undetermined	#VALUE!	#VALUE!	Undetermined	Undetermined	#VALUE!	#VALUE!	#VALUE!
R_16GS	Undetermined	Undetermined	#VALUE!	#VALUE!	Undetermined	Undetermined	#VALUE!	#VALUE!	#VALUE!
R_23CAPPD	6.88228	7.33935	-0.457063	WARM	-1.51105	-1.80838	-0.297326	WARM	WARM
R_2DDA7Ptm	0	0	0	NEITHER	0	0	0	NEITHER	NEITHER
R_2DHPtm	0	0	0	NEITHER	0	0	0	NEITHER	NEITHER
R_2DOXG6PP	10.191	10.4586	-0.267659	WARM	5.9943	5.88477	0.109536	COLD	Undecided
R_2HBO	3.15747	2.88221	0.275259	COLD	7.09464	7.17325	-0.078612	WARM	Undecided
R_2HBt2	0	0	0	NEITHER	0	0	0	NEITHER	NEITHER
R_2HMHMBQMTm	Undetermined	Undetermined	#VALUE!	#VALUE!	Undetermined	Undetermined	#VALUE!	#VALUE!	#VALUE!
R_2HP6MPMOm	-80.8267	-80.8267	0	NEITHER	-80.8267	-80.8267	0	NEITHER	NEITHER
R_2HPMBQMTm	-21.9626	-22.1912	-0.228532	WARM	-17.766	-17.6173	0.148663	COLD	Undecided
R_2HPMMBQMOm	-30.2485	-30.1343	0.114266	COLD	-32.3469	-32.4212	-0.0743316	WARM	Undecided
R_2MBACt	Undetermined	Undetermined	#VALUE!	#VALUE!	Undetermined	Undetermined	#VALUE!	#VALUE!	#VALUE!
R_2MBALDt	0	0	0	NEITHER	0	0	0	NEITHER	NEITHER
R_2MBALDtm	0	0	0	NEITHER	0	0	0	NEITHER	NEITHER
R_2MBTOHt	Undetermined	Undetermined	#VALUE!	#VALUE!	Undetermined	Undetermined	#VALUE!	#VALUE!	#VALUE!
R_2MBTOHtm	Undetermined	Undetermined	#VALUE!	#VALUE!	Undetermined	Undetermined	#VALUE!	#VALUE!	#VALUE!
R_2MPPALt	0	0	0	NEITHER	0	0	0	NEITHER	NEITHER
R_2MPPALtm	0	0	0	NEITHER	0	0	0	NEITHER	NEITHER
R_2OBUTtm	0	0	0	NEITHER	0	0	0	NEITHER	NEITHER
R_2OXOADPtim	0	0	0	NEITHER	0	0	0	NEITHER	NEITHER
R_2PHETOHt	0	0	0	NEITHER	0	0	0	NEITHER	NEITHER
R_2PHETOHtm	0	0	0	NEITHER	0	0	0	NEITHER	NEITHER
R_34HPLFM	-3.15747	-2.88221	0.275259	COLD	-7.09464	-7.17325	-0.078612	WARM	Undecided
R_34HPPOR	-109.72	-109.72	0	NEITHER	-109.72	-109.72	0	NEITHER	NEITHER
R_34HPPt2m	0	0	0	NEITHER	0	0	0	NEITHER	NEITHER
R_34HPPt2p	0	0	0	NEITHER	0	0	0	NEITHER	NEITHER
R_3C3HMPt	0	0	0	NEITHER	0	0	0	NEITHER	NEITHER
R_3C3HMPtm	0	0	0	NEITHER	0	0	0	NEITHER	NEITHER
R_3C4MOPtm	0	0	0	NEITHER	0	0	0	NEITHER	NEITHER
R_3DH5HPBMTm	-6.90264	-7.13117	-0.228532	WARM	-2.70597	-2.55731	0.148663	COLD	Undecided
R_3DH5HPBtm	0	0	0	NEITHER	0	0	0	NEITHER	NEITHER
R_3DSPHR	-1.72327	-1.54021	0.183061	COLD	-6.68535	-6.94828	-0.262929	WARM	Undecided
R_3HAO	-72.0097	-72.0097	0	NEITHER	-72.0097	-72.0097	0	NEITHER	NEITHER
R_3HPH5MBDCm	-12.1726	-12.4012	-0.228532	WARM	-7.97597	-7.82731	0.148663	COLD	Undecided
R_3IPM3MT	Undetermined	Undetermined	#VALUE!	#VALUE!	Undetermined	Undetermined	#VALUE!	#VALUE!	#VALUE!
R_3MBALDt	0	0	0	NEITHER	0	0	0	NEITHER	NEITHER
R_3MBALDtm	0	0	0	NEITHER	0	0	0	NEITHER	NEITHER
R_3MOBDC	-5.55	-5.55	0	NEITHER	-5.55	-5.55	0	NEITHER	NEITHER
R_3MOBtm	0	0	0	NEITHER	0	0	0	NEITHER	NEITHER
R_3MOPDC	-4.09	-4.09	0	NEITHER	-4.09	-4.09	0	NEITHER	NEITHER
R_3MOPt	0	0	0	NEITHER	0	0	0	NEITHER	NEITHER
R_3MOPtm	0	0	0	NEITHER	0	0	0	NEITHER	NEITHER
R_3OPHB5Hm	-40.1685	-40.0543	0.114266	COLD	-42.2669	-42.3412	-0.0743316	WARM	Undecided
R_3OPHB_5tm	0	0	0	NEITHER	0	0	0	NEITHER	NEITHER
R_4ABUTNtm	0	0	0	NEITHER	0	0	0	NEITHER	NEITHER
R_4ABUTtm	0	0	0	NEITHER	0	0	0	NEITHER	NEITHER
R_4ABZt	0	0	0	NEITHER	0	0	0	NEITHER	NEITHER
R_4ABZtm	0	0	0	NEITHER	0	0	0	NEITHER	NEITHER
R_4H2OGLTtm	0	0	0	NEITHER	0	0	0	NEITHER	NEITHER
R_4H2OGLTtp	0	0	0	NEITHER	0	0	0	NEITHER	NEITHER
R_4HBZCOAFm	-2.70889	-2.75562	-0.0467273	WARM	-2.96839	-3.03844	-0.0700513	WARM	WARM
R_4HBZFm	-8.29964	-8.52817	-0.228532	WARM	-4.10297	-3.95431	0.148663	COLD	Undecided
R_4HBZtm	0	0	0	NEITHER	0	0	0	NEITHER	NEITHER
R_4HGLSDm	-12.8655	-13.1408	-0.275259	WARM	-8.92836	-8.84975	0.078612	COLD	Undecided
R_4HPRO_LTtm	0	0	0	NEITHER	0	0	0	NEITHER	NEITHER
R_4HTHRS	10.191	10.4586	-0.267659	WARM	5.9943	5.88477	0.109536	COLD	Undecided
R_4MOPDC	-4.09	-4.09	0	NEITHER	-4.09	-4.09	0	NEITHER	NEITHER
R_5AOPt2	0	0	0	NEITHER	0	0	0	NEITHER	NEITHER
R_5AOPtm	0	0	0	NEITHER	0	0	0	NEITHER	NEITHER
R_6PGLter	0	0	0	NEITHER	0	0	0	NEITHER	NEITHER
R_8AONNt2	0	0	0	NEITHER	0	0	0	NEITHER	NEITHER
R_AABTN	-2.003	-2.003	0	NEITHER	-2.003	-2.003	0	NEITHER	NEITHER
R_AACTOOR	-21.5627	-21.5627	0	NEITHER	-21.5627	-21.5627	0	NEITHER	NEITHER
R_AASAD1	-9.50688	-9.64501	-0.138134	WARM	-10.2605	-10.4663	-0.205865	WARM	WARM
R_AASAD2	-8.48108	-8.52702	-0.0459358	WARM	-8.20974	-8.23129	-0.0215479	WARM	WARM
R_AATA	-2.66585	-2.90545	-0.239605	WARM	-0.888615	-0.968484	-0.0798684	WARM	WARM
R_ABTA	1.66585	1.90545	-0.239605	WARM	-0.111385	-0.0315163	0.0798684	COLD	Undecided
R_ABTt	0	0	0	NEITHER	0	0	0	NEITHER	NEITHER
R_ABUTDm	-12.8655	-13.1408	-0.275259	WARM	-8.92836	-8.84975	0.078612	COLD	Undecided
R_ABUTt2r	0	0	0	NEITHER	0	0	0	NEITHER	NEITHER
R_ACACT1	7.056	7.056	0	NEITHER	7.056	7.056	0	NEITHER	NEITHER
R_ACACT1m	7.056	7.056	0	NEITHER	7.056	7.056	0	NEITHER	NEITHER
R_ACACT4p	-7.056	-7.056	0	NEITHER	-7.056	-7.056	0	NEITHER	NEITHER
R_ACACT5p	-7.056	-7.056	0	NEITHER	-7.056	-7.056	0	NEITHER	NEITHER
R_ACACT6p	Undetermined	Undetermined	#VALUE!	#VALUE!	Undetermined	Undetermined	#VALUE!	#VALUE!	#VALUE!
R_ACACT7p	-7.056	-7.056	0	NEITHER	-7.056	-7.056	0	NEITHER	NEITHER
R_ACACT8p	-7.056	-7.056	0	NEITHER	-7.056	-7.056	0	NEITHER	NEITHER
R_ACACT9p	Undetermined	Undetermined	#VALUE!	#VALUE!	Undetermined	Undetermined	#VALUE!	#VALUE!	#VALUE!
R_ACALDCD	-5.90595	-5.95861	-0.0526649	WARM	-1.70928	-1.38475	0.32453	COLD	Undecided
R_ACALDt	0	0	0	NEITHER	0	0	0	NEITHER	NEITHER
R_ACALDtm	0	0	0	NEITHER	0	0	0	NEITHER	NEITHER
R_ACCOACr	-1.32041	-1.34255	-0.022147	WARM	-0.848198	-0.827903	0.020295	COLD	Undecided
R_ACCOACrm	-1.32041	-1.34255	-0.022147	WARM	-0.848198	-0.827903	0.020295	COLD	Undecided
R_ACCOAtn	0	0	0	NEITHER	0	0	0	NEITHER	NEITHER
R_ACESt	Undetermined	Undetermined	#VALUE!	#VALUE!	Undetermined	Undetermined	#VALUE!	#VALUE!	#VALUE!
R_ACGAM6PS	-7.83664	-8.06517	-0.228532	WARM	-3.63997	-3.49131	0.148663	COLD	Undecided
R_ACGAMPM	0	0	0	NEITHER	0	0	0	NEITHER	NEITHER
R_ACGKm	-7.58174	-7.64301	-0.0612742	WARM	-7.10953	-7.12836	-0.0188322	WARM	WARM
R_ACGSm	-12.1565	-12.7733	-0.6168	WARM	-3.76318	-3.62559	0.13759	COLD	Undecided
R_ACHBSm	-10.7895	-10.8128	-0.0233239	WARM	-10.7895	-10.8128	-0.0233239	WARM	WARM
R_ACHLE1	-6.22564	-6.45417	-0.228532	WARM	-2.02897	-1.88031	0.148663	COLD	Undecided
R_ACHLE2	Undetermined	Undetermined	#VALUE!	#VALUE!	Undetermined	Undetermined	#VALUE!	#VALUE!	#VALUE!
R_ACHLE3	Undetermined	Undetermined	#VALUE!	#VALUE!	Undetermined	Undetermined	#VALUE!	#VALUE!	#VALUE!
R_ACLSm	-13.5916	-13.8668	-0.275179	WARM	-9.39498	-9.29296	0.102015	COLD	Undecided
R_ACOAHim	-9.83964	-10.0682	-0.228532	WARM	-5.64297	-5.49431	0.148663	COLD	Undecided
R_ACOAO4p	-15.1597	-15.1597	0	NEITHER	-15.1597	-15.1597	0	NEITHER	NEITHER
R_ACOAO5p	-15.1597	-15.1597	0	NEITHER	-15.1597	-15.1597	0	NEITHER	NEITHER
R_ACOAO6p	-15.1597	-15.1597	0	NEITHER	-15.1597	-15.1597	0	NEITHER	NEITHER
R_ACOAO7p	-15.1597	-15.1597	0	NEITHER	-15.1597	-15.1597	0	NEITHER	NEITHER
R_ACOAO8p	-15.1597	-15.1597	0	NEITHER	-15.1597	-15.1597	0	NEITHER	NEITHER
R_ACOAO9p	Undetermined	Undetermined	#VALUE!	#VALUE!	Undetermined	Undetermined	#VALUE!	#VALUE!	#VALUE!
R_ACOATA	Undetermined	Undetermined	#VALUE!	#VALUE!	Undetermined	Undetermined	#VALUE!	#VALUE!	#VALUE!
R_ACOATAm	Undetermined	Undetermined	#VALUE!	#VALUE!	Undetermined	Undetermined	#VALUE!	#VALUE!	#VALUE!
R_ACON3MT	Undetermined	Undetermined	#VALUE!	#VALUE!	Undetermined	Undetermined	#VALUE!	#VALUE!	#VALUE!
R_ACONT	-0.925712	-1.13654	-0.210832	WARM	3.27096	3.43732	-0.166363	WARM	WARM
R_ACONT3m	0	0	0	NEITHER	0	0	0	NEITHER	NEITHER
R_ACONTm	-0.925712	-1.13654	-0.210832	WARM	3.27096	3.43732	-0.166363	WARM	WARM
R_ACOTAim	-1.66585	-1.90545	-0.239605	WARM	0.111385	0.0315163	0.0798684	COLD	Undecided
R_ACP1e	Undetermined	Undetermined	#VALUE!	#VALUE!	Undetermined	Undetermined	#VALUE!	#VALUE!	#VALUE!
R_ACPSm	-33.4583	-33.9153	-0.457063	WARM	-25.0649	-24.7676	0.297326	COLD	Undecided
R_ACRNtm	0	0	0	NEITHER	0	0	0	NEITHER	NEITHER
R_ACRNtp	0	0	0	NEITHER	0	0	0	NEITHER	NEITHER
R_ACS	-11.507	-11.5996	-0.0926631	WARM	-11.4951	-11.5867	-0.0915991	WARM	WARM
R_ACSm	-11.507	-11.5996	-0.0926631	WARM	-11.4951	-11.5867	-0.0915991	WARM	WARM
R_ACSp	-11.507	-11.5996	-0.0926631	WARM	-11.4951	-11.5867	-0.0915991	WARM	WARM
R_ACt2r	0	0	0	NEITHER	0	0	0	NEITHER	NEITHER
R_ACtm	0	0	0	NEITHER	0	0	0	NEITHER	NEITHER
R_ACtp	0	0	0	NEITHER	0	0	0	NEITHER	NEITHER
R_ACtr	0	0	0	NEITHER	0	0	0	NEITHER	NEITHER
R_ADA	-5.94036	-5.71183	0.228532	COLD	-10.137	-10.2857	-0.148663	WARM	Undecided
R_ADCL	-39.2531	-39.4583	-0.205208	WARM	-35.0565	-34.8845	0.171987	COLD	Undecided
R_ADCS	-6.90796	-6.88261	0.0253497	COLD	-7.37578	-7.39247	-0.0166974	WARM	Undecided
R_ADD	-5.94036	-5.71183	0.228532	COLD	-10.137	-10.2857	-0.148663	WARM	Undecided
R_ADEt2	0	0	0	NEITHER	0	0	0	NEITHER	NEITHER
R_ADEtm	0	0	0	NEITHER	0	0	0	NEITHER	NEITHER
R_ADHAPR_SC	Undetermined	Undetermined	#VALUE!	#VALUE!	Undetermined	Undetermined	#VALUE!	#VALUE!	#VALUE!
R_ADK1	-0.332503	-0.362389	-0.0298853	WARM	0.600079	0.654013	-0.0539348	WARM	WARM
R_ADK1m	-0.332503	-0.362389	-0.0298853	WARM	0.600079	0.654013	-0.0539348	WARM	WARM
R_ADK3	0.349233	0.380622	-0.0313889	WARM	0.809605	0.882372	-0.072767	WARM	WARM
R_ADK3m	0.349233	0.380622	-0.0313889	WARM	0.809605	0.882372	-0.072767	WARM	WARM
R_ADK4	0.349233	0.380622	-0.0313889	WARM	0.809605	0.882372	-0.072767	WARM	WARM
R_ADK4m	0.349233	0.380622	-0.0313889	WARM	0.809605	0.882372	-0.072767	WARM	WARM
R_ADMDC	-3.09	-3.09	0	NEITHER	-3.09	-3.09	0	NEITHER	NEITHER
R_ADNCYC	-4.08791	-4.5497	-0.461793	WARM	4.00367	4.26914	-0.265474	WARM	WARM
R_ADNK1	-15.6901	-15.8393	-0.149208	WARM	-14.9043	-14.9829	-0.0785793	WARM	WARM
R_ADNUC	-0.733	-0.733	0	NEITHER	-0.733	-0.733	0	NEITHER	NEITHER
R_ADNt2	0	0	0	NEITHER	0	0	0	NEITHER	NEITHER
R_ADPT	-1.4457	-1.30511	0.140598	COLD	-5.32877	-5.53718	-0.20841	WARM	Undecided
R_ADSK	-17.2544	-17.5442	-0.289806	WARM	-12.5855	-12.4557	0.129831	COLD	Undecided
R_ADSL1r	7.12707	7.10793	0.0191385	COLD	3.244	2.87585	0.368147	COLD	COLD
R_ADSL2r	5.56277	5.40303	0.159737	COLD	5.56277	5.40303	0.159737	COLD	COLD
R_ADSS	-7.85053	-8.32298	-0.472455	WARM	-0.266797	-0.0576287	0.209168	COLD	Undecided
R_AGAT_SC	Undetermined	Undetermined	#VALUE!	#VALUE!	Undetermined	Undetermined	#VALUE!	#VALUE!	#VALUE!
R_AGPRim	12.3581	12.5802	-0.222188	WARM	7.39598	7.17218	0.223802	COLD	Undecided
R_AGTi	1.34214	1.594	-0.251856	WARM	1.34214	1.594	-0.251856	WARM	WARM
R_AHCYStm	0	0	0	NEITHER	0	0	0	NEITHER	NEITHER
R_AHCi	5.673	5.673	0	NEITHER	5.673	5.673	0	NEITHER	NEITHER
R_AHMMPS	-4.31603	-4.04837	0.267659	COLD	-8.5127	-8.62223	-0.109536	WARM	Undecided
R_AHSERL	-11.8986	-12.1272	-0.228532	WARM	-7.70197	-7.55331	0.148663	COLD	Undecided
R_AHSERL2	-15.4966	-15.7252	-0.228532	WARM	-11.3	-11.1513	0.148663	COLD	Undecided
R_AICART	-5.44	-5.44	0	NEITHER	-5.44	-5.44	0	NEITHER	NEITHER
R_AIRCr	1.32	1.32	0	NEITHER	1.32	1.32	0	NEITHER	NEITHER
R_AKGDam	-8.79538	-8.71552	0.0798684	COLD	-10.5726	-10.6525	-0.0798684	WARM	Undecided
R_AKGDbm	1.13687e-13	1.13687e-13	0	NEITHER	1.13687e-13	1.13687e-13	0	NEITHER	NEITHER
R_AKGMAL	0	0	0	NEITHER	0	0	0	NEITHER	NEITHER
R_AKGt2n	0	0	0	NEITHER	0	0	0	NEITHER	NEITHER
R_AKGt2r	0	0	0	NEITHER	0	0	0	NEITHER	NEITHER
R_AKGtp	0	0	0	NEITHER	0	0	0	NEITHER	NEITHER
R_AKP1	-2.57237	-2.22646	0.345913	COLD	-6.76904	-6.80032	-0.0312816	WARM	Undecided
R_ALASm	2.156	2.156	0	NEITHER	2.156	2.156	0	NEITHER	NEITHER
R_ALATA_L	5.46799	5.95945	-0.491461	WARM	-0.50591	-0.55138	-0.0454709	WARM	WARM
R_ALATA_Lm	5.46799	5.95945	-0.491461	WARM	-0.50591	-0.55138	-0.0454709	WARM	WARM
R_ALATRS	Undetermined	Undetermined	#VALUE!	#VALUE!	Undetermined	Undetermined	#VALUE!	#VALUE!	#VALUE!
R_ALAt2r	0	0	0	NEITHER	0	0	0	NEITHER	NEITHER
R_ALAtmi	0	0	0	NEITHER	0	0	0	NEITHER	NEITHER
R_ALCD19y	-0.75697	-0.355835	0.401135	COLD	-9.91572	-10.3378	-0.422049	WARM	Undecided
R_ALCD22xi	Undetermined	Undetermined	#VALUE!	#VALUE!	Undetermined	Undetermined	#VALUE!	#VALUE!	#VALUE!
R_ALCD22xim	Undetermined	Undetermined	#VALUE!	#VALUE!	Undetermined	Undetermined	#VALUE!	#VALUE!	#VALUE!
R_ALCD22yi	Undetermined	Undetermined	#VALUE!	#VALUE!	Undetermined	Undetermined	#VALUE!	#VALUE!	#VALUE!
R_ALCD23xi	-0.69747	-0.422211	0.275259	COLD	-4.63464	-4.71325	-0.078612	WARM	Undecided
R_ALCD23xim	-0.69747	-0.422211	0.275259	COLD	-4.63464	-4.71325	-0.078612	WARM	Undecided
R_ALCD23yi	-1.72327	-1.54021	0.183061	COLD	-6.68535	-6.94828	-0.262929	WARM	Undecided
R_ALCD24xi	-2.15747	-1.88221	0.275259	COLD	-6.09464	-6.17325	-0.078612	WARM	Undecided
R_ALCD24xim	-2.15747	-1.88221	0.275259	COLD	-6.09464	-6.17325	-0.078612	WARM	Undecided
R_ALCD24yi	-3.18327	-3.00021	0.183061	COLD	-8.14535	-8.40828	-0.262929	WARM	Undecided
R_ALCD25xi	-2.15747	-1.88221	0.275259	COLD	-6.09464	-6.17325	-0.078612	WARM	Undecided
R_ALCD25xim	-2.15747	-1.88221	0.275259	COLD	-6.09464	-6.17325	-0.078612	WARM	Undecided
R_ALCD25yi	-3.18327	-3.00021	0.183061	COLD	-8.14535	-8.40828	-0.262929	WARM	Undecided
R_ALCD26xi	-2.15747	-1.88221	0.275259	COLD	-6.09464	-6.17325	-0.078612	WARM	Undecided
R_ALCD26xim	-2.15747	-1.88221	0.275259	COLD	-6.09464	-6.17325	-0.078612	WARM	Undecided
R_ALCD2if	4.28177	4.1471	0.134661	COLD	4.02226	3.86428	0.157985	COLD	COLD
R_ALCD2ir	-4.28177	-4.1471	0.134661	COLD	-4.02226	-3.86428	0.157985	COLD	COLD
R_ALCD2irm	-4.28177	-4.1471	0.134661	COLD	-4.02226	-3.86428	0.157985	COLD	COLD
R_ALCD2x	4.28177	4.1471	0.134661	COLD	4.02226	3.86428	0.157985	COLD	COLD
R_ALDD19x	-12.8655	-13.1408	-0.275259	WARM	-8.92836	-8.84975	0.078612	COLD	Undecided
R_ALDD20xm	-12.8655	-13.1408	-0.275259	WARM	-8.92836	-8.84975	0.078612	COLD	Undecided
R_ALDD20y	-11.8397	-12.0228	-0.183061	WARM	-6.87765	-6.61472	0.262929	COLD	Undecided
R_ALDD20ym	-11.8397	-12.0228	-0.183061	WARM	-6.87765	-6.61472	0.262929	COLD	Undecided
R_ALDD22x	-12.8655	-13.1408	-0.275259	WARM	-8.92836	-8.84975	0.078612	COLD	Undecided
R_ALDD2xm	-16.6198	-17.0357	-0.415857	WARM	-8.48599	-8.17078	0.315209	COLD	Undecided
R_ALDD2y	-15.594	-15.9177	-0.323659	WARM	-6.43528	-5.93575	0.499526	COLD	Undecided
R_ALDD2ym	-15.594	-15.9177	-0.323659	WARM	-6.43528	-5.93575	0.499526	COLD	Undecided
R_ALLTAHr	10.947	10.947	0	NEITHER	10.947	10.947	0	NEITHER	NEITHER
R_ALLTNr	-3.723	-3.723	0	NEITHER	-3.723	-3.723	0	NEITHER	NEITHER
R_ALLTNti	0	0	0	NEITHER	0	0	0	NEITHER	NEITHER
R_ALLTTti	0	0	0	NEITHER	0	0	0	NEITHER	NEITHER
R_ALPHNH	-7.08036	-6.85183	0.228532	COLD	-11.277	-11.4257	-0.148663	WARM	Undecided
R_AMAOTr	2.46	2.46	0	NEITHER	2.46	2.46	0	NEITHER	NEITHER
R_AMETt2	0	0	0	NEITHER	0	0	0	NEITHER	NEITHER
R_AMETtm	0	0	0	NEITHER	0	0	0	NEITHER	NEITHER
R_AMID	-4.723	-4.723	0	NEITHER	-4.723	-4.723	0	NEITHER	NEITHER
R_AMID2	-4.723	-4.723	0	NEITHER	-4.723	-4.723	0	NEITHER	NEITHER
R_AMID3	-4.723	-4.723	0	NEITHER	-4.723	-4.723	0	NEITHER	NEITHER
R_AMPDA	-7.50465	-7.41672	0.0879334	COLD	-7.81825	-7.75851	0.0597472	COLD	COLD
R_AMPN	-2.2973	-2.43789	-0.140598	WARM	1.58577	1.79418	-0.20841	WARM	WARM
R_AMPtn	0	0	0	NEITHER	0	0	0	NEITHER	NEITHER
R_ANPRT	-10.47	-10.47	0	NEITHER	-10.47	-10.47	0	NEITHER	NEITHER
R_ANS	-46.1611	-46.341	-0.179858	WARM	-42.4322	-42.277	0.15529	COLD	Undecided
R_AOBUTDs	-3.09	-3.09	0	NEITHER	-3.09	-3.09	0	NEITHER	NEITHER
R_AP4AHr	-29.6312	-29.7443	-0.113089	WARM	-28.0833	-28.0572	0.0260397	COLD	Undecided
R_APRTO2	-24.0227	-24.0227	0	NEITHER	-24.0227	-24.0227	0	NEITHER	NEITHER
R_ARAB14LO	Undetermined	Undetermined	#VALUE!	#VALUE!	Undetermined	Undetermined	#VALUE!	#VALUE!	#VALUE!
R_ARAB1D2	-5.59673	-5.77979	-0.183061	WARM	-0.634652	-0.371723	0.262929	COLD	Undecided
R_ARABR	-2.66327	-2.48021	0.183061	COLD	-7.62535	-7.88828	-0.262929	WARM	Undecided
R_ARAB_Dt	0	0	0	NEITHER	0	0	0	NEITHER	NEITHER
R_ARAB_Lt	0	0	0	NEITHER	0	0	0	NEITHER	NEITHER
R_ARGN	-4.42446	-4.47133	-0.0468689	WARM	-4.42446	-4.47133	-0.0468689	WARM	WARM
R_ARGSL	9.70127	9.9135	-0.21223	WARM	5.5046	5.33963	0.164965	COLD	Undecided
R_ARGSSr	-19.8041	-20.7167	-0.912645	WARM	-8.01185	-7.86461	0.147237	COLD	Undecided
R_ARGTRS	Undetermined	Undetermined	#VALUE!	#VALUE!	Undetermined	Undetermined	#VALUE!	#VALUE!	#VALUE!
R_ARGTRSm	Undetermined	Undetermined	#VALUE!	#VALUE!	Undetermined	Undetermined	#VALUE!	#VALUE!	#VALUE!
R_ARGt2m	0	0	0	NEITHER	0	0	0	NEITHER	NEITHER
R_ARGt2r	0	0	0	NEITHER	0	0	0	NEITHER	NEITHER
R_ARGt6	0	0	0	NEITHER	0	0	0	NEITHER	NEITHER
R_ARMT	-9.28264	-9.51117	-0.228532	WARM	-5.08597	-4.93731	0.148663	COLD	Undecided
R_ASADi	12.3581	12.5802	-0.222188	WARM	7.39598	7.17218	0.223802	COLD	Undecided
R_ASNN	-1.57378	-1.29073	0.28305	COLD	-4.96085	-4.98222	-0.0213776	WARM	Undecided
R_ASNNe	-1.57378	-1.29073	0.28305	COLD	-4.96085	-4.98222	-0.0213776	WARM	Undecided
R_ASNS1	-24.2138	-24.7927	-0.578895	WARM	-17.086	-17.0243	0.0617442	COLD	Undecided
R_ASNTRS	Undetermined	Undetermined	#VALUE!	#VALUE!	Undetermined	Undetermined	#VALUE!	#VALUE!	#VALUE!
R_ASNTRSm	Undetermined	Undetermined	#VALUE!	#VALUE!	Undetermined	Undetermined	#VALUE!	#VALUE!	#VALUE!
R_ASNt2m	0	0	0	NEITHER	0	0	0	NEITHER	NEITHER
R_ASNt2r	0	0	0	NEITHER	0	0	0	NEITHER	NEITHER
R_ASNt6	0	0	0	NEITHER	0	0	0	NEITHER	NEITHER
R_ASNt7	0	0	0	NEITHER	0	0	0	NEITHER	NEITHER
R_ASPCT	-2.16789	-2.41181	-0.243923	WARM	1.21918	1.27968	-0.0605048	WARM	WARM
R_ASPGLU2m	0	0	0	NEITHER	0	0	0	NEITHER	NEITHER
R_ASPGLUtp	0	0	0	NEITHER	0	0	0	NEITHER	NEITHER
R_ASPKi	-10.731	-11.0753	-0.344324	WARM	-6.87168	-6.86913	0.00254543	COLD	Undecided
R_ASPOcm	-31.8819	-32.3934	-0.511582	WARM	-24.2981	-24.1281	0.170041	COLD	Undecided
R_ASPTA	-0.483371	-0.526816	-0.0434451	WARM	1.12646	1.22771	-0.101246	WARM	WARM
R_ASPTAm	-0.483371	-0.526816	-0.0434451	WARM	1.12646	1.22771	-0.101246	WARM	WARM
R_ASPTAp	-0.483371	-0.526816	-0.0434451	WARM	1.12646	1.22771	-0.101246	WARM	WARM
R_ASPTRS	Undetermined	Undetermined	#VALUE!	#VALUE!	Undetermined	Undetermined	#VALUE!	#VALUE!	#VALUE!
R_ASPTRSm	Undetermined	Undetermined	#VALUE!	#VALUE!	Undetermined	Undetermined	#VALUE!	#VALUE!	#VALUE!
R_ASPt2m	0	0	0	NEITHER	0	0	0	NEITHER	NEITHER
R_ASPt2n	0	0	0	NEITHER	0	0	0	NEITHER	NEITHER
R_ASPt2r	0	0	0	NEITHER	0	0	0	NEITHER	NEITHER
R_ASPt5n	0	0	0	NEITHER	0	0	0	NEITHER	NEITHER
R_ASPt7	0	0	0	NEITHER	0	0	0	NEITHER	NEITHER
R_ATHRDHr	1.72327	1.54021	0.183061	COLD	6.68535	6.94828	-0.262929	WARM	Undecided
R_ATP2tp_H	0	0	0	NEITHER	-6.12985e-17	-6.6808e-17	-5.50948e-18	WARM	Undecided
R_ATPATF1	22.5678	22.6588	-0.0909419	WARM	21.4921	21.4863	0.00574463	COLD	Undecided
R_ATPATF2	-25.2869	-24.9627	0.324203	COLD	-30.2576	-30.3801	-0.122556	WARM	Undecided
R_ATPATF3	27.0766	27.5728	-0.49619	WARM	18.6833	18.4251	0.258199	COLD	Undecided
R_ATPH1	-13.7943	-13.8087	-0.0144087	WARM	-13.7825	-13.7958	-0.0133448	WARM	WARM
R_ATPM	-7.06341	-7.08555	-0.022147	WARM	-6.5912	-6.5709	0.020295	COLD	Undecided
R_ATPPRT	-10.2753	-10.5085	-0.233261	WARM	-6.38036	-6.26355	0.116811	COLD	Undecided
R_ATPS	-7.06341	-7.08555	-0.022147	WARM	-6.5912	-6.5709	0.020295	COLD	Undecided
R_ATPS3g	7.06341	7.08555	-0.022147	WARM	6.5912	6.5709	0.020295	COLD	Undecided
R_ATPS3m	7.06341	7.08555	-0.022147	WARM	6.5912	6.5709	0.020295	COLD	Undecided
R_ATPS3v	7.06341	7.08555	-0.022147	WARM	6.5912	6.5709	0.020295	COLD	Undecided
R_ATPtm_H	0	0	0	NEITHER	-6.12985e-17	-6.6808e-17	-5.50948e-18	WARM	Undecided
R_ATPtp_H	0	0	0	NEITHER	-6.12985e-17	-6.6808e-17	-5.50948e-18	WARM	Undecided
R_BACCL	22.0474	22.0426	0.00472977	COLD	21.7456	21.7138	0.031852	COLD	COLD
R_BPNT	11.7553	12.1635	-0.408257	WARM	3.67553	3.35758	0.317946	COLD	Undecided
R_BTDD_RR	0.69747	0.422211	0.275259	COLD	4.63464	4.71325	-0.078612	WARM	Undecided
R_BTDt_RR	0	0	0	NEITHER	0	0	0	NEITHER	NEITHER
R_BTNt2i	0	0	0	NEITHER	0	0	0	NEITHER	NEITHER
R_BTSr	-15.3126	-15.5412	-0.228532	WARM	-11.116	-10.9673	0.148663	COLD	Undecided
R_C14STR	-8.26327	-8.08021	0.183061	COLD	-13.2253	-13.4883	-0.262929	WARM	Undecided
R_C22STDS	Undetermined	Undetermined	#VALUE!	#VALUE!	Undetermined	Undetermined	#VALUE!	#VALUE!	#VALUE!
R_C22STDSx	Undetermined	Undetermined	#VALUE!	#VALUE!	Undetermined	Undetermined	#VALUE!	#VALUE!	#VALUE!
R_C24STRer	-10.0233	-9.84021	0.183061	COLD	-14.9853	-15.2483	-0.262929	WARM	Undecided
R_C3STDH1	Undetermined	Undetermined	#VALUE!	#VALUE!	Undetermined	Undetermined	#VALUE!	#VALUE!	#VALUE!
R_C3STDH2	Undetermined	Undetermined	#VALUE!	#VALUE!	Undetermined	Undetermined	#VALUE!	#VALUE!	#VALUE!
R_C3STKR1	Undetermined	Undetermined	#VALUE!	#VALUE!	Undetermined	Undetermined	#VALUE!	#VALUE!	#VALUE!
R_C3STKR2	Undetermined	Undetermined	#VALUE!	#VALUE!	Undetermined	Undetermined	#VALUE!	#VALUE!	#VALUE!
R_C4STMO1	Undetermined	Undetermined	#VALUE!	#VALUE!	Undetermined	Undetermined	#VALUE!	#VALUE!	#VALUE!
R_C4STMO2	Undetermined	Undetermined	#VALUE!	#VALUE!	Undetermined	Undetermined	#VALUE!	#VALUE!	#VALUE!
R_C5STDS	Undetermined	Undetermined	#VALUE!	#VALUE!	Undetermined	Undetermined	#VALUE!	#VALUE!	#VALUE!
R_C8STI	-8.82	-8.82	0	NEITHER	-8.82	-8.82	0	NEITHER	NEITHER
R_CAT	-47.8969	-48.1255	-0.228532	WARM	-43.7003	-43.5516	0.148663	COLD	Undecided
R_CATp	-47.8969	-48.1255	-0.228532	WARM	-43.7003	-43.5516	0.148663	COLD	Undecided
R_CBASPtn	0	0	0	NEITHER	0	0	0	NEITHER	NEITHER
R_CBPS	-23.9757	-24.2623	-0.286603	WARM	-19.3025	-19.169	0.133429	COLD	Undecided
R_CBPtn	0	0	0	NEITHER	0	0	0	NEITHER	NEITHER
R_CCP2m	Undetermined	Undetermined	#VALUE!	#VALUE!	Undetermined	Undetermined	#VALUE!	#VALUE!	#VALUE!
R_CDPDGPm_SC	Undetermined	Undetermined	#VALUE!	#VALUE!	Undetermined	Undetermined	#VALUE!	#VALUE!	#VALUE!
R_CDPtn	0	0	0	NEITHER	0	0	0	NEITHER	NEITHER
R_CER1_24ter	Undetermined	Undetermined	#VALUE!	#VALUE!	Undetermined	Undetermined	#VALUE!	#VALUE!	#VALUE!
R_CER1_26ter	Undetermined	Undetermined	#VALUE!	#VALUE!	Undetermined	Undetermined	#VALUE!	#VALUE!	#VALUE!
R_CER2_24ter	Undetermined	Undetermined	#VALUE!	#VALUE!	Undetermined	Undetermined	#VALUE!	#VALUE!	#VALUE!
R_CER2_26ter	Undetermined	Undetermined	#VALUE!	#VALUE!	Undetermined	Undetermined	#VALUE!	#VALUE!	#VALUE!
R_CERASE124er	Undetermined	Undetermined	#VALUE!	#VALUE!	Undetermined	Undetermined	#VALUE!	#VALUE!	#VALUE!
R_CERASE126er	Undetermined	Undetermined	#VALUE!	#VALUE!	Undetermined	Undetermined	#VALUE!	#VALUE!	#VALUE!
R_CERASE224er	Undetermined	Undetermined	#VALUE!	#VALUE!	Undetermined	Undetermined	#VALUE!	#VALUE!	#VALUE!
R_CERASE226er	Undetermined	Undetermined	#VALUE!	#VALUE!	Undetermined	Undetermined	#VALUE!	#VALUE!	#VALUE!
R_CERH124	Undetermined	Undetermined	#VALUE!	#VALUE!	Undetermined	Undetermined	#VALUE!	#VALUE!	#VALUE!
R_CERH126	Undetermined	Undetermined	#VALUE!	#VALUE!	Undetermined	Undetermined	#VALUE!	#VALUE!	#VALUE!
R_CERS124	Undetermined	Undetermined	#VALUE!	#VALUE!	Undetermined	Undetermined	#VALUE!	#VALUE!	#VALUE!
R_CERS124er	Undetermined	Undetermined	#VALUE!	#VALUE!	Undetermined	Undetermined	#VALUE!	#VALUE!	#VALUE!
R_CERS126	Undetermined	Undetermined	#VALUE!	#VALUE!	Undetermined	Undetermined	#VALUE!	#VALUE!	#VALUE!
R_CERS126er	Undetermined	Undetermined	#VALUE!	#VALUE!	Undetermined	Undetermined	#VALUE!	#VALUE!	#VALUE!
R_CERS224	Undetermined	Undetermined	#VALUE!	#VALUE!	Undetermined	Undetermined	#VALUE!	#VALUE!	#VALUE!
R_CERS224er	Undetermined	Undetermined	#VALUE!	#VALUE!	Undetermined	Undetermined	#VALUE!	#VALUE!	#VALUE!
R_CERS226	Undetermined	Undetermined	#VALUE!	#VALUE!	Undetermined	Undetermined	#VALUE!	#VALUE!	#VALUE!
R_CERS226er	Undetermined	Undetermined	#VALUE!	#VALUE!	Undetermined	Undetermined	#VALUE!	#VALUE!	#VALUE!
R_CERS2_24	Undetermined	Undetermined	#VALUE!	#VALUE!	Undetermined	Undetermined	#VALUE!	#VALUE!	#VALUE!
R_CERS2_26	Undetermined	Undetermined	#VALUE!	#VALUE!	Undetermined	Undetermined	#VALUE!	#VALUE!	#VALUE!
R_CERS324	Undetermined	Undetermined	#VALUE!	#VALUE!	Undetermined	Undetermined	#VALUE!	#VALUE!	#VALUE!
R_CERS326	Undetermined	Undetermined	#VALUE!	#VALUE!	Undetermined	Undetermined	#VALUE!	#VALUE!	#VALUE!
R_CHLPCTD	13.1426	13.3712	-0.228532	WARM	8.94597	8.79731	0.148663	COLD	Undecided
R_CHLSTI	-118.959	-119.416	-0.457063	WARM	-110.566	-110.268	0.297326	COLD	Undecided
R_CHLt2	0	0	0	NEITHER	0	0	0	NEITHER	NEITHER
R_CHOLK	-17.2544	-17.5442	-0.289806	WARM	-12.5855	-12.4557	0.129831	COLD	Undecided
R_CHORM	-16.68	-16.68	0	NEITHER	-16.68	-16.68	0	NEITHER	NEITHER
R_CHORS	-3.45867	-3.41954	0.0391272	COLD	-3.45867	-3.41954	0.0391272	COLD	COLD
R_CHRPL	-35.4705	-35.4472	0.0233239	COLD	-35.4705	-35.4472	0.0233239	COLD	COLD
R_CHTNDA	Undetermined	Undetermined	#VALUE!	#VALUE!	Undetermined	Undetermined	#VALUE!	#VALUE!	#VALUE!
R_CHTNS	Undetermined	Undetermined	#VALUE!	#VALUE!	Undetermined	Undetermined	#VALUE!	#VALUE!	#VALUE!
R_CITt2r	0	0	0	NEITHER	0	0	0	NEITHER	NEITHER
R_CITtam	0	0	0	NEITHER	0	0	0	NEITHER	NEITHER
R_CITtap	0	0	0	NEITHER	0	0	0	NEITHER	NEITHER
R_CITtbm	0	0	0	NEITHER	0	0	0	NEITHER	NEITHER
R_CITtcm	0	0	0	NEITHER	0	0	0	NEITHER	NEITHER
R_CITtcp	0	0	0	NEITHER	0	0	0	NEITHER	NEITHER
R_CLPNSm_SC	Undetermined	Undetermined	#VALUE!	#VALUE!	Undetermined	Undetermined	#VALUE!	#VALUE!	#VALUE!
R_CMPN	-0.733	-0.733	0	NEITHER	-0.733	-0.733	0	NEITHER	NEITHER
R_CO2t	0	0	0	NEITHER	0	0	0	NEITHER	NEITHER
R_CO2tg	0	0	0	NEITHER	0	0	0	NEITHER	NEITHER
R_CO2tm	0	0	0	NEITHER	0	0	0	NEITHER	NEITHER
R_CO2tn	0	0	0	NEITHER	0	0	0	NEITHER	NEITHER
R_CO2tp	0	0	0	NEITHER	0	0	0	NEITHER	NEITHER
R_CO2tv	0	0	0	NEITHER	0	0	0	NEITHER	NEITHER
R_COAHLp	-33.4583	-33.9153	-0.457063	WARM	-25.0649	-24.7676	0.297326	COLD	Undecided
R_COAtim	0	0	0	NEITHER	0	0	0	NEITHER	NEITHER
R_COAtn	0	0	0	NEITHER	0	0	0	NEITHER	NEITHER
R_COUCOAFm	-13.047	-13.1396	-0.0926631	WARM	-13.0351	-13.1267	-0.0915991	WARM	WARM
R_CPPPGO	Undetermined	Undetermined	#VALUE!	#VALUE!	Undetermined	Undetermined	#VALUE!	#VALUE!	#VALUE!
R_CRNCARtm	0	0	0	NEITHER	0	0	0	NEITHER	NEITHER
R_CRNCARtp	0	0	0	NEITHER	0	0	0	NEITHER	NEITHER
R_CRNt	0	0	0	NEITHER	0	0	0	NEITHER	NEITHER
R_CRNtim	0	0	0	NEITHER	0	0	0	NEITHER	NEITHER
R_CRNtp	0	0	0	NEITHER	0	0	0	NEITHER	NEITHER
R_CSNATm	3.614	3.614	0	NEITHER	3.614	3.614	0	NEITHER	NEITHER
R_CSNATp	-3.614	-3.614	0	NEITHER	-3.614	-3.614	0	NEITHER	NEITHER
R_CSNATr	-3.614	-3.614	0	NEITHER	-3.614	-3.614	0	NEITHER	NEITHER
R_CSND	-2.60036	-2.37183	0.228532	COLD	-6.79703	-6.94569	-0.148663	WARM	Undecided
R_CSNt2	0	0	0	NEITHER	0	0	0	NEITHER	NEITHER
R_CSm	-6.58129	-6.37046	0.210832	COLD	-10.778	-10.9443	-0.166363	WARM	Undecided
R_CSp	-6.58129	-6.37046	0.210832	COLD	-10.778	-10.9443	-0.166363	WARM	Undecided
R_CTPS1	-4.46305	-4.71373	-0.250679	WARM	0.205829	0.374788	-0.168958	WARM	WARM
R_CTPS2	-8.90401	-9.12934	-0.225329	WARM	-4.70295	-4.55069	0.152261	COLD	Undecided
R_CTPtm	0	0	0	NEITHER	0	0	0	NEITHER	NEITHER
R_CYOOm	Undetermined	Undetermined	#VALUE!	#VALUE!	Undetermined	Undetermined	#VALUE!	#VALUE!	#VALUE!
R_CYOR_u6m	Undetermined	Undetermined	#VALUE!	#VALUE!	Undetermined	Undetermined	#VALUE!	#VALUE!	#VALUE!
R_CYSS	-15.4966	-15.7252	-0.228532	WARM	-11.3	-11.1513	0.148663	COLD	Undecided
R_CYSTGL	-4.37964	-4.60817	-0.228532	WARM	-0.182973	-0.0343099	0.148663	COLD	Undecided
R_CYSTL	-1.5775	-1.55417	0.0233239	COLD	-1.5775	-1.55417	0.0233239	COLD	COLD
R_CYSTLp	-1.5775	-1.55417	0.0233239	COLD	-1.5775	-1.55417	0.0233239	COLD	COLD
R_CYSTRS	Undetermined	Undetermined	#VALUE!	#VALUE!	Undetermined	Undetermined	#VALUE!	#VALUE!	#VALUE!
R_CYSTS	-5.673	-5.673	0	NEITHER	-5.673	-5.673	0	NEITHER	NEITHER
R_CYSTtp	0	0	0	NEITHER	0	0	0	NEITHER	NEITHER
R_CYSt2r	0	0	0	NEITHER	0	0	0	NEITHER	NEITHER
R_CYTD	-2.60036	-2.37183	0.228532	COLD	-6.79703	-6.94569	-0.148663	WARM	Undecided
R_CYTDK2	-16.5726	-16.8012	-0.228532	WARM	-12.376	-12.2273	0.148663	COLD	Undecided
R_CYTDt2	0	0	0	NEITHER	0	0	0	NEITHER	NEITHER
R_CYTK1	-0.681737	-0.743011	-0.0612742	WARM	-0.209527	-0.228359	-0.0188322	WARM	WARM
R_CYTK2	-0.681737	-0.743011	-0.0612742	WARM	-0.209527	-0.228359	-0.0188322	WARM	WARM
R_DADA	-5.94036	-5.71183	0.228532	COLD	-10.137	-10.2857	-0.148663	WARM	Undecided
R_DADK	-0.681737	-0.743011	-0.0612742	WARM	-0.209527	-0.228359	-0.0188322	WARM	WARM
R_DADNt2	0	0	0	NEITHER	0	0	0	NEITHER	NEITHER
R_DADPtn	0	0	0	NEITHER	0	0	0	NEITHER	NEITHER
R_DAGCPT_SC	Undetermined	Undetermined	#VALUE!	#VALUE!	Undetermined	Undetermined	#VALUE!	#VALUE!	#VALUE!
R_DAGPYP_SC	Undetermined	Undetermined	#VALUE!	#VALUE!	Undetermined	Undetermined	#VALUE!	#VALUE!	#VALUE!
R_DANNt2	0	0	0	NEITHER	0	0	0	NEITHER	NEITHER
R_DASYN_SC	Undetermined	Undetermined	#VALUE!	#VALUE!	Undetermined	Undetermined	#VALUE!	#VALUE!	#VALUE!
R_DASYNm_SC	Undetermined	Undetermined	#VALUE!	#VALUE!	Undetermined	Undetermined	#VALUE!	#VALUE!	#VALUE!
R_DB4PS	-25.8653	-26.3223	-0.457063	WARM	-17.4719	-17.1746	0.297326	COLD	Undecided
R_DBTSr	-29.9557	-30.4349	-0.47921	WARM	-21.0901	-20.7725	0.317621	COLD	Undecided
R_DCDPtn	0	0	0	NEITHER	0	0	0	NEITHER	NEITHER
R_DCMPDA	-2.60036	-2.37183	0.228532	COLD	-6.79703	-6.94569	-0.148663	WARM	Undecided
R_DCTPD	-2.60036	-2.37183	0.228532	COLD	-6.79703	-6.94569	-0.148663	WARM	Undecided
R_DCYTD	-2.60036	-2.37183	0.228532	COLD	-6.79703	-6.94569	-0.148663	WARM	Undecided
R_DCYTt2	0	0	0	NEITHER	0	0	0	NEITHER	NEITHER
R_DDPA	2.26704	2.70871	-0.441672	WARM	-1.92963	-1.86515	0.0644769	COLD	Undecided
R_DDPAm	2.26704	2.70871	-0.441672	WARM	-1.92963	-1.86515	0.0644769	COLD	Undecided
R_DESAT14	-91.1796	-91.2251	-0.0454709	WARM	-91.945	-92.0593	-0.114266	WARM	WARM
R_DESAT16	-161.3	-161.345	-0.0454709	WARM	-162.065	-162.179	-0.114266	WARM	WARM
R_DESAT18	-91.1796	-91.2251	-0.0454709	WARM	-91.945	-92.0593	-0.114266	WARM	WARM
R_DESAT18_2	Undetermined	Undetermined	#VALUE!	#VALUE!	Undetermined	Undetermined	#VALUE!	#VALUE!	#VALUE!
R_DGDPtn	0	0	0	NEITHER	0	0	0	NEITHER	NEITHER
R_DGGH	-3.113	-3.113	0	NEITHER	-3.113	-3.113	0	NEITHER	NEITHER
R_DGK1	-0.681737	-0.743011	-0.0612742	WARM	-0.209527	-0.228359	-0.0188322	WARM	WARM
R_DGSNt2	0	0	0	NEITHER	0	0	0	NEITHER	NEITHER
R_DHAD1m	-9.28964	-9.51817	-0.228532	WARM	-5.09297	-4.94431	0.148663	COLD	Undecided
R_DHAD2m	-9.28964	-9.51817	-0.228532	WARM	-5.09297	-4.94431	0.148663	COLD	Undecided
R_DHAK	-15.3239	-15.4402	-0.116292	WARM	-14.8517	-14.9255	-0.0738496	WARM	WARM
R_DHAPtm	0	0	0	NEITHER	0	0	0	NEITHER	NEITHER
R_DHFRi	1.44673	1.62979	-0.183061	WARM	-3.51535	-3.77828	-0.262929	WARM	WARM
R_DHFRim	1.44673	1.62979	-0.183061	WARM	-3.51535	-3.77828	-0.262929	WARM	WARM
R_DHFS	-10.9203	-11.3307	-0.410415	WARM	-6.2514	-6.24218	0.00922153	COLD	Undecided
R_DHFtm	0	0	0	NEITHER	0	0	0	NEITHER	NEITHER
R_DHNPAm	0.134715	-0.322348	-0.187632	WARM	8.52805	8.82538	-0.297326	WARM	WARM
R_DHNPTtm	0	0	0	NEITHER	0	0	0	NEITHER	NEITHER
R_DHORD4i	Undetermined	Undetermined	#VALUE!	#VALUE!	Undetermined	Undetermined	#VALUE!	#VALUE!	#VALUE!
R_DHORDfum	-10.22	-10.22	0	NEITHER	-10.22	-10.22	0	NEITHER	NEITHER
R_DHORDi	-26.9297	-26.9297	0	NEITHER	-26.9297	-26.9297	0	NEITHER	NEITHER
R_DHORTS	-5.283	-5.283	0	NEITHER	-5.283	-5.283	0	NEITHER	NEITHER
R_DHPSm	-18.917	-18.917	0	NEITHER	-18.917	-18.917	0	NEITHER	NEITHER
R_DHPTtm	0	0	0	NEITHER	0	0	0	NEITHER	NEITHER
R_DHQS	-6.96867	-6.92954	0.0391272	COLD	-6.96867	-6.92954	0.0391272	COLD	COLD
R_DHQTi	-11.0196	-11.2482	-0.228532	WARM	-6.82297	-6.67431	0.148663	COLD	Undecided
R_DIAT	-7.83664	-8.06517	-0.228532	WARM	-3.63997	-3.49131	0.148663	COLD	Undecided
R_DINSt2	0	0	0	NEITHER	0	0	0	NEITHER	NEITHER
R_DIPS	-13.0026	-13.2312	-0.228532	WARM	-8.80597	-8.65731	0.148663	COLD	Undecided
R_DKMPPD2	Undetermined	Undetermined	#VALUE!	#VALUE!	Undetermined	Undetermined	#VALUE!	#VALUE!	#VALUE!
R_DMATT	-13	-13	0	NEITHER	-13	-13	0	NEITHER	NEITHER
R_DNMPPA	10.191	10.4586	-0.267659	WARM	5.9943	5.88477	0.109536	COLD	Undecided
R_DNTPPA	-20.3156	-20.5442	-0.228532	WARM	-16.119	-15.9703	0.148663	COLD	Undecided
R_DOLK	Undetermined	Undetermined	#VALUE!	#VALUE!	Undetermined	Undetermined	#VALUE!	#VALUE!	#VALUE!
R_DOLPMMer	Undetermined	Undetermined	#VALUE!	#VALUE!	Undetermined	Undetermined	#VALUE!	#VALUE!	#VALUE!
R_DOLPMTcer	Undetermined	Undetermined	#VALUE!	#VALUE!	Undetermined	Undetermined	#VALUE!	#VALUE!	#VALUE!
R_DOLPt2er	Undetermined	Undetermined	#VALUE!	#VALUE!	Undetermined	Undetermined	#VALUE!	#VALUE!	#VALUE!
R_DPCOAK	-17.2544	-17.5442	-0.289806	WARM	-12.5855	-12.4557	0.129831	COLD	Undecided
R_DPCOAKm	-17.2544	-17.5442	-0.289806	WARM	-12.5855	-12.4557	0.129831	COLD	Undecided
R_DPGM	-9.67264	-9.90117	-0.228532	WARM	-5.47597	-5.32731	0.148663	COLD	Undecided
R_DPMVD	-10.593	-10.8437	-0.250679	WARM	-5.92417	-5.75521	0.168958	COLD	Undecided
R_DPR	-4.18327	-4.00021	0.183061	COLD	-9.14535	-9.40828	-0.262929	WARM	Undecided
R_DPRm	-4.18327	-4.00021	0.183061	COLD	-9.14535	-9.40828	-0.262929	WARM	Undecided
R_DRBK	-17.2544	-17.5442	-0.289806	WARM	-12.5855	-12.4557	0.129831	COLD	Undecided
R_DROPPRy	Undetermined	Undetermined	#VALUE!	#VALUE!	Undetermined	Undetermined	#VALUE!	#VALUE!	#VALUE!
R_DRTPPD	Undetermined	Undetermined	#VALUE!	#VALUE!	Undetermined	Undetermined	#VALUE!	#VALUE!	#VALUE!
R_DTMPK	-0.681737	-0.743011	-0.0612742	WARM	-0.209527	-0.228359	-0.0188322	WARM	WARM
R_DTTPt	0	0	0	NEITHER	0	0	0	NEITHER	NEITHER
R_DUMPtn	0	0	0	NEITHER	0	0	0	NEITHER	NEITHER
R_DURIK1	-17.2544	-17.5442	-0.289806	WARM	-12.5855	-12.4557	0.129831	COLD	Undecided
R_DURIPP	-10.924	-11.1916	-0.267659	WARM	-6.7273	-6.61777	0.109536	COLD	Undecided
R_DURIt2	0	0	0	NEITHER	0	0	0	NEITHER	NEITHER
R_DUTPDP	-20.3156	-20.5442	-0.228532	WARM	-16.119	-15.9703	0.148663	COLD	Undecided
R_DXHPScm	Undetermined	Undetermined	#VALUE!	#VALUE!	Undetermined	Undetermined	#VALUE!	#VALUE!	#VALUE!
R_D_LACDcm	Undetermined	Undetermined	#VALUE!	#VALUE!	Undetermined	Undetermined	#VALUE!	#VALUE!	#VALUE!
R_D_LACDm	Undetermined	Undetermined	#VALUE!	#VALUE!	Undetermined	Undetermined	#VALUE!	#VALUE!	#VALUE!
R_D_LACt2	0	0	0	NEITHER	0	0	0	NEITHER	NEITHER
R_D_LACt2m	0	0	0	NEITHER	0	0	0	NEITHER	NEITHER
R_D_LACtm	0	0	0	NEITHER	0	0	0	NEITHER	NEITHER
R_E4HGLUtm	0	0	0	NEITHER	0	0	0	NEITHER	NEITHER
R_E4HGLUtp	0	0	0	NEITHER	0	0	0	NEITHER	NEITHER
R_E4Ptm	0	0	0	NEITHER	0	0	0	NEITHER	NEITHER
R_ECOAH11p	Undetermined	Undetermined	#VALUE!	#VALUE!	Undetermined	Undetermined	#VALUE!	#VALUE!	#VALUE!
R_ECOAH4p	-0.379642	-0.608174	-0.228532	WARM	3.81703	3.96569	-0.148663	WARM	WARM
R_ECOAH5p	-0.379642	-0.608174	-0.228532	WARM	3.81703	3.96569	-0.148663	WARM	WARM
R_ECOAH6p	-0.379642	-0.608174	-0.228532	WARM	3.81703	3.96569	-0.148663	WARM	WARM
R_ECOAH7p	-0.379642	-0.608174	-0.228532	WARM	3.81703	3.96569	-0.148663	WARM	WARM
R_ECOAH8p	-0.379642	-0.608174	-0.228532	WARM	3.81703	3.96569	-0.148663	WARM	WARM
R_EHGLAT	2.66585	2.90545	-0.239605	WARM	0.888615	0.968484	-0.0798684	WARM	WARM
R_EHGLATm	2.66585	2.90545	-0.239605	WARM	0.888615	0.968484	-0.0798684	WARM	WARM
R_EHGLATp	2.66585	2.90545	-0.239605	WARM	0.888615	0.968484	-0.0798684	WARM	WARM
R_ENO	-4.17505	-4.47238	-0.297326	WARM	0.0216153	0.101484	-0.0798684	WARM	WARM
R_EPGALURSe	Undetermined	Undetermined	#VALUE!	#VALUE!	Undetermined	Undetermined	#VALUE!	#VALUE!	#VALUE!
R_EPISTAT_SC	Undetermined	Undetermined	#VALUE!	#VALUE!	Undetermined	Undetermined	#VALUE!	#VALUE!	#VALUE!
R_EPISTESTH_SC	Undetermined	Undetermined	#VALUE!	#VALUE!	Undetermined	Undetermined	#VALUE!	#VALUE!	#VALUE!
R_EPISTESTH_SCe	Undetermined	Undetermined	#VALUE!	#VALUE!	Undetermined	Undetermined	#VALUE!	#VALUE!	#VALUE!
R_EPISTt	0	0	0	NEITHER	0	0	0	NEITHER	NEITHER
R_EPMGH	-3.113	-3.113	0	NEITHER	-3.113	-3.113	0	NEITHER	NEITHER
R_ERGSTAT_SC	Undetermined	Undetermined	#VALUE!	#VALUE!	Undetermined	Undetermined	#VALUE!	#VALUE!	#VALUE!
R_ERGSTESTH_SC	Undetermined	Undetermined	#VALUE!	#VALUE!	Undetermined	Undetermined	#VALUE!	#VALUE!	#VALUE!
R_ERGSTESTH_SCe	Undetermined	Undetermined	#VALUE!	#VALUE!	Undetermined	Undetermined	#VALUE!	#VALUE!	#VALUE!
R_ERGSTGLCT	Undetermined	Undetermined	#VALUE!	#VALUE!	Undetermined	Undetermined	#VALUE!	#VALUE!	#VALUE!
R_ERGSTt	0	0	0	NEITHER	0	0	0	NEITHER	NEITHER
R_ERGSTter	0	0	0	NEITHER	0	0	0	NEITHER	NEITHER
R_ERGTETROLter	0	0	0	NEITHER	0	0	0	NEITHER	NEITHER
R_ETHAK	-17.2544	-17.5442	-0.289806	WARM	-12.5855	-12.4557	0.129831	COLD	Undecided
R_ETHAPT_SC	Undetermined	Undetermined	#VALUE!	#VALUE!	Undetermined	Undetermined	#VALUE!	#VALUE!	#VALUE!
R_ETHAt	0	0	0	NEITHER	0	0	0	NEITHER	NEITHER
R_ETOHt	0	0	0	NEITHER	0	0	0	NEITHER	NEITHER
R_ETOHtm	0	0	0	NEITHER	0	0	0	NEITHER	NEITHER
R_EX_13BDglcn_e_	Undetermined	Undetermined	#VALUE!	#VALUE!	Undetermined	Undetermined	#VALUE!	#VALUE!	#VALUE!
R_EX_2hb_e_	0	0	0	NEITHER	0	0	0	NEITHER	NEITHER
R_EX_2mbac_e_	Undetermined	Undetermined	#VALUE!	#VALUE!	Undetermined	Undetermined	#VALUE!	#VALUE!	#VALUE!
R_EX_2mbald_e_	0	0	0	NEITHER	0	0	0	NEITHER	NEITHER
R_EX_2mbtoh_e_	Undetermined	Undetermined	#VALUE!	#VALUE!	Undetermined	Undetermined	#VALUE!	#VALUE!	#VALUE!
R_EX_2mppal_e_	0	0	0	NEITHER	0	0	0	NEITHER	NEITHER
R_EX_2phetoh_e_	0	0	0	NEITHER	0	0	0	NEITHER	NEITHER
R_EX_3c3hmp_e_	0	0	0	NEITHER	0	0	0	NEITHER	NEITHER
R_EX_3mbald_e_	0	0	0	NEITHER	0	0	0	NEITHER	NEITHER
R_EX_3mop_e_	0	0	0	NEITHER	0	0	0	NEITHER	NEITHER
R_EX_4abut_e_	0	0	0	NEITHER	0	0	0	NEITHER	NEITHER
R_EX_4abz_e_	0	0	0	NEITHER	0	0	0	NEITHER	NEITHER
R_EX_5aop_e_	0	0	0	NEITHER	0	0	0	NEITHER	NEITHER
R_EX_8aonn_e_	0	0	0	NEITHER	0	0	0	NEITHER	NEITHER
R_EX_Nbfortyr_e_	Undetermined	Undetermined	#VALUE!	#VALUE!	Undetermined	Undetermined	#VALUE!	#VALUE!	#VALUE!
R_EX_abt_e_	0	0	0	NEITHER	0	0	0	NEITHER	NEITHER
R_EX_ac_e_	0	0	0	NEITHER	0	0	0	NEITHER	NEITHER
R_EX_acald_e_	-1.5643	-1.70489	-0.140598	WARM	2.63237	2.86897	-0.236597	WARM	WARM
R_EX_aces_e_	Undetermined	Undetermined	#VALUE!	#VALUE!	Undetermined	Undetermined	#VALUE!	#VALUE!	#VALUE!
R_EX_ade_e_	0	0	0	NEITHER	0	0	0	NEITHER	NEITHER
R_EX_adn_e_	0	0	0	NEITHER	0	0	0	NEITHER	NEITHER
R_EX_akg_e_	-1.65403	-1.80269	-0.148663	WARM	0.765412	0.834206	-0.0687949	WARM	WARM
R_EX_ala_L_e_	0	0	0	NEITHER	0	0	0	NEITHER	NEITHER
R_EX_alltn_e_	0	0	0	NEITHER	0	0	0	NEITHER	NEITHER
R_EX_alltt_e_	0	0	0	NEITHER	0	0	0	NEITHER	NEITHER
R_EX_amet_e_	0	0	0	NEITHER	0	0	0	NEITHER	NEITHER
R_EX_arab_D_e_	0	0	0	NEITHER	0	0	0	NEITHER	NEITHER
R_EX_arab_L_e_	0	0	0	NEITHER	0	0	0	NEITHER	NEITHER
R_EX_arg_L_e_	-4.1385	-4.51046	-0.371966	WARM	0.0581725	0.063401	-0.00522852	WARM	WARM
R_EX_asn_L_e_	0	0	0	NEITHER	0	0	0	NEITHER	NEITHER
R_EX_asp_L_e_	-3.14922	-3.43227	-0.28305	WARM	0.237847	0.259225	-0.0213776	WARM	WARM
R_EX_btd_RR_e_	0	0	0	NEITHER	0	0	0	NEITHER	NEITHER
R_EX_btn_e_	0	0	0	NEITHER	0	0	0	NEITHER	NEITHER
R_EX_chol_e_	0	0	0	NEITHER	0	0	0	NEITHER	NEITHER
R_EX_cit_e_	-2.34571	-2.55654	-0.210832	WARM	1.85096	2.01732	-0.166363	WARM	WARM
R_EX_co2_e_	0	0	0	NEITHER	0	0	0	NEITHER	NEITHER
R_EX_crn_e_	0	0	0	NEITHER	0	0	0	NEITHER	NEITHER
R_EX_csn_e_	0	0	0	NEITHER	0	0	0	NEITHER	NEITHER
R_EX_cys_L_e_	0	0	0	NEITHER	0	0	0	NEITHER	NEITHER
R_EX_cytd_e_	0	0	0	NEITHER	0	0	0	NEITHER	NEITHER
R_EX_dad_2_e_	0	0	0	NEITHER	0	0	0	NEITHER	NEITHER
R_EX_dann_e_	0	0	0	NEITHER	0	0	0	NEITHER	NEITHER
R_EX_dca_e_	0	0	0	NEITHER	0	0	0	NEITHER	NEITHER
R_EX_dcyt_e_	0	0	0	NEITHER	0	0	0	NEITHER	NEITHER
R_EX_ddca_e_	0	0	0	NEITHER	0	0	0	NEITHER	NEITHER
R_EX_dgsn_e_	0	0	0	NEITHER	0	0	0	NEITHER	NEITHER
R_EX_din_e_	0	0	0	NEITHER	0	0	0	NEITHER	NEITHER
R_EX_dttp_e_	0	0	0	NEITHER	0	0	0	NEITHER	NEITHER
R_EX_duri_e_	0	0	0	NEITHER	0	0	0	NEITHER	NEITHER
R_EX_epist_e_	0	0	0	NEITHER	0	0	0	NEITHER	NEITHER
R_EX_epistest_SC_e_	Undetermined	Undetermined	#VALUE!	#VALUE!	Undetermined	Undetermined	#VALUE!	#VALUE!	#VALUE!
R_EX_ergst_e_	0	0	0	NEITHER	0	0	0	NEITHER	NEITHER
R_EX_ergstest_SC_e_	Undetermined	Undetermined	#VALUE!	#VALUE!	Undetermined	Undetermined	#VALUE!	#VALUE!	#VALUE!
R_EX_etha_e_	0	0	0	NEITHER	0	0	0	NEITHER	NEITHER
R_EX_etoh_e_	0	0	0	NEITHER	0	0	0	NEITHER	NEITHER
R_EX_fe2_e_	0	0	0	NEITHER	0	0	0	NEITHER	NEITHER
R_EX_fecost_e_	0	0	0	NEITHER	0	0	0	NEITHER	NEITHER
R_EX_fecostest_SC_e_	Undetermined	Undetermined	#VALUE!	#VALUE!	Undetermined	Undetermined	#VALUE!	#VALUE!	#VALUE!
R_EX_fmn_e_	0	0	0	NEITHER	0	0	0	NEITHER	NEITHER
R_EX_for_e_	0	0	0	NEITHER	0	0	0	NEITHER	NEITHER
R_EX_fru_e_	0	0	0	NEITHER	0	0	0	NEITHER	NEITHER
R_EX_fum_e_	-0.765412	-0.834206	-0.0687949	WARM	3.43126	3.73966	-0.3084	WARM	WARM
R_EX_g3pc_e_	0	0	0	NEITHER	0	0	0	NEITHER	NEITHER
R_EX_g3pi_e_	0	0	0	NEITHER	0	0	0	NEITHER	NEITHER
R_EX_gal_e_	0	0	0	NEITHER	0	0	0	NEITHER	NEITHER
R_EX_galur_e_	0	0	0	NEITHER	0	0	0	NEITHER	NEITHER
R_EX_gam6p_e_	0	0	0	NEITHER	0	0	0	NEITHER	NEITHER
R_EX_gcald_e_	0	0	0	NEITHER	0	0	0	NEITHER	NEITHER
R_EX_glc_e_	0	0	0	NEITHER	0	0	0	NEITHER	NEITHER
R_EX_gln_L_e_	-4.03783	-4.40075	-0.362919	WARM	-0.308979	-0.33675	-0.0277709	WARM	WARM
R_EX_glu_L_e_	-4.31987	-4.70814	-0.388268	WARM	-0.123204	-0.134277	-0.0110735	WARM	WARM
R_EX_glx_e_	0	0	0	NEITHER	4.19667	4.57386	-0.377195	WARM	Undecided
R_EX_gly_e_	0	0	0	NEITHER	0	0	0	NEITHER	NEITHER
R_EX_glyc_e_	-2.4263	-2.64437	-0.218075	WARM	1.77037	1.92949	-0.15912	WARM	WARM
R_EX_gsn_e_	0	0	0	NEITHER	0	0	0	NEITHER	NEITHER
R_EX_gthox_e_	0	0	0	NEITHER	0	0	0	NEITHER	NEITHER
R_EX_gthrd_e_	0	0	0	NEITHER	0	0	0	NEITHER	NEITHER
R_EX_gua_e_	0	0	0	NEITHER	0	0	0	NEITHER	NEITHER
R_EX_h2o_e_	0	0	0	NEITHER	0	0	0	NEITHER	NEITHER
R_EX_h_e_	0	0	0	NEITHER	0	0	0	NEITHER	NEITHER
R_EX_hdca_e_	0	0	0	NEITHER	0	0	0	NEITHER	NEITHER
R_EX_hdcea_e_	0	0	0	NEITHER	0	0	0	NEITHER	NEITHER
R_EX_hexc_e_	0	0	0	NEITHER	0	0	0	NEITHER	NEITHER
R_EX_his_L_e_	0	0	0	NEITHER	0	0	0	NEITHER	NEITHER
R_EX_hxan_e_	0	0	0	NEITHER	0	0	0	NEITHER	NEITHER
R_EX_iamac_e_	0	0	0	NEITHER	0	0	0	NEITHER	NEITHER
R_EX_iamoh_e_	0	0	0	NEITHER	0	0	0	NEITHER	NEITHER
R_EX_ibutac_e_	Undetermined	Undetermined	#VALUE!	#VALUE!	Undetermined	Undetermined	#VALUE!	#VALUE!	#VALUE!
R_EX_ibutoh_e_	0	0	0	NEITHER	0	0	0	NEITHER	NEITHER
R_EX_id3acald_e_	0	0	0	NEITHER	0	0	0	NEITHER	NEITHER
R_EX_ile_L_e_	0	0	0	NEITHER	0	0	0	NEITHER	NEITHER
R_EX_ind3eth_e_	0	0	0	NEITHER	0	0	0	NEITHER	NEITHER
R_EX_inost_e_	0	0	0	NEITHER	0	0	0	NEITHER	NEITHER
R_EX_ins_e_	0	0	0	NEITHER	0	0	0	NEITHER	NEITHER
R_EX_k_e_	Undetermined	Undetermined	#VALUE!	#VALUE!	Undetermined	Undetermined	#VALUE!	#VALUE!	#VALUE!
R_EX_lac_D_e_	0	0	0	NEITHER	0	0	0	NEITHER	NEITHER
R_EX_lac_L_e_	0	0	0	NEITHER	0	0	0	NEITHER	NEITHER
R_EX_lanost_e_	0	0	0	NEITHER	0	0	0	NEITHER	NEITHER
R_EX_lanostest_SC_e_	Undetermined	Undetermined	#VALUE!	#VALUE!	Undetermined	Undetermined	#VALUE!	#VALUE!	#VALUE!
R_EX_leu_L_e_	0	0	0	NEITHER	0	0	0	NEITHER	NEITHER
R_EX_lys_L_e_	0	0	0	NEITHER	0	0	0	NEITHER	NEITHER
R_EX_mal_L_e_	0	0	0	NEITHER	0	0	0	NEITHER	NEITHER
R_EX_malt_e_	0	0	0	NEITHER	0	0	0	NEITHER	NEITHER
R_EX_man_e_	0	0	0	NEITHER	0	0	0	NEITHER	NEITHER
R_EX_melib_e_	0	0	0	NEITHER	0	0	0	NEITHER	NEITHER
R_EX_met_L_e_	0	0	0	NEITHER	0	0	0	NEITHER	NEITHER
R_EX_mmet_e_	0	0	0	NEITHER	0	0	0	NEITHER	NEITHER
R_EX_na1_e_	Undetermined	Undetermined	#VALUE!	#VALUE!	Undetermined	Undetermined	#VALUE!	#VALUE!	#VALUE!
R_EX_nac_e_	0	0	0	NEITHER	0	0	0	NEITHER	NEITHER
R_EX_nadp_e_	-0.382706	-0.417103	-0.0343974	WARM	2.70148	2.94429	-0.242808	WARM	WARM
R_EX_nh4_e_	0	0	0	NEITHER	0	0	0	NEITHER	NEITHER
R_EX_nmn_e_	0	0	0	NEITHER	0	0	0	NEITHER	NEITHER
R_EX_o2_e_	0	0	0	NEITHER	0	0	0	NEITHER	NEITHER
R_EX_oaa_e_	0	0	0	NEITHER	0	0	0	NEITHER	NEITHER
R_EX_ocdca_e_	0	0	0	NEITHER	0	0	0	NEITHER	NEITHER
R_EX_ocdcea_e_	Undetermined	Undetermined	#VALUE!	#VALUE!	Undetermined	Undetermined	#VALUE!	#VALUE!	#VALUE!
R_EX_ocdcya_e_	0	0	0	NEITHER	0	0	0	NEITHER	NEITHER
R_EX_orn_e_	-3.61703	-3.94213	-0.325097	WARM	0.579636	0.631733	-0.0520974	WARM	WARM
R_EX_pacald_e_	0	0	0	NEITHER	0	0	0	NEITHER	NEITHER
R_EX_pap_e_	0	0	0	NEITHER	0	0	0	NEITHER	NEITHER
R_EX_pc_SC_e_	Undetermined	Undetermined	#VALUE!	#VALUE!	Undetermined	Undetermined	#VALUE!	#VALUE!	#VALUE!
R_EX_pectin_e_	Undetermined	Undetermined	#VALUE!	#VALUE!	Undetermined	Undetermined	#VALUE!	#VALUE!	#VALUE!
R_EX_pepd_e_	Undetermined	Undetermined	#VALUE!	#VALUE!	Undetermined	Undetermined	#VALUE!	#VALUE!	#VALUE!
R_EX_phe_L_e_	0	0	0	NEITHER	0	0	0	NEITHER	NEITHER
R_EX_pheac_e_	0	0	0	NEITHER	0	0	0	NEITHER	NEITHER
R_EX_pi_e_	-2.97797	-3.24563	-0.267659	WARM	1.2187	1.32823	-0.109536	WARM	WARM
R_EX_pnto_R_e_	0	0	0	NEITHER	0	0	0	NEITHER	NEITHER
R_EX_pro_L_e_	0	0	0	NEITHER	0	0	0	NEITHER	NEITHER
R_EX_ptd1ino_SC_e_	Undetermined	Undetermined	#VALUE!	#VALUE!	Undetermined	Undetermined	#VALUE!	#VALUE!	#VALUE!
R_EX_ptrc_e_	0	0	0	NEITHER	0	0	0	NEITHER	NEITHER
R_EX_pyr_e_	-2.80214	-3.054	-0.251856	WARM	1.39452	1.51986	-0.125339	WARM	WARM
R_EX_rib_D_e_	0	0	0	NEITHER	0	0	0	NEITHER	NEITHER
R_EX_ribflv_e_	Undetermined	Undetermined	#VALUE!	#VALUE!	Undetermined	Undetermined	#VALUE!	#VALUE!	#VALUE!
R_EX_sbt_D_e_	0	0	0	NEITHER	0	0	0	NEITHER	NEITHER
R_EX_sbt_L_e_	0	0	0	NEITHER	0	0	0	NEITHER	NEITHER
R_EX_ser_L_e_	0	0	0	NEITHER	0	0	0	NEITHER	NEITHER
R_EX_so3_e_	0	0	0	NEITHER	0	0	0	NEITHER	NEITHER
R_EX_so4_e_	0	0	0	NEITHER	0	0	0	NEITHER	NEITHER
R_EX_spmd_e_	0	0	0	NEITHER	0	0	0	NEITHER	NEITHER
R_EX_sprm_e_	0	0	0	NEITHER	0	0	0	NEITHER	NEITHER
R_EX_srb_L_e_	0	0	0	NEITHER	0	0	0	NEITHER	NEITHER
R_EX_succ_e_	-0.765412	-0.834206	-0.0687949	WARM	3.43126	3.73966	-0.3084	WARM	WARM
R_EX_sucr_e_	0	0	0	NEITHER	0	0	0	NEITHER	NEITHER
R_EX_taur_e_	0	0	0	NEITHER	0	0	0	NEITHER	NEITHER
R_EX_thm_e_	0	0	0	NEITHER	0	0	0	NEITHER	NEITHER
R_EX_thmmp_e_	0	0	0	NEITHER	0	0	0	NEITHER	NEITHER
R_EX_thmpp_e_	0	0	0	NEITHER	0	0	0	NEITHER	NEITHER
R_EX_thr_L_e_	0	0	0	NEITHER	0	0	0	NEITHER	NEITHER
R_EX_thym_e_	0	0	0	NEITHER	0	0	0	NEITHER	NEITHER
R_EX_thymd_e_	0	0	0	NEITHER	0	0	0	NEITHER	NEITHER
R_EX_tre_e_	0	0	0	NEITHER	0	0	0	NEITHER	NEITHER
R_EX_trp_L_e_	0	0	0	NEITHER	0	0	0	NEITHER	NEITHER
R_EX_ttdca_e_	0	0	0	NEITHER	0	0	0	NEITHER	NEITHER
R_EX_tyr_L_e_	0	0	0	NEITHER	0	0	0	NEITHER	NEITHER
R_EX_ura_e_	0	0	0	NEITHER	0	0	0	NEITHER	NEITHER
R_EX_urea_e_	0	0	0	NEITHER	0	0	0	NEITHER	NEITHER
R_EX_uri_e_	0	0	0	NEITHER	0	0	0	NEITHER	NEITHER
R_EX_val_L_e_	0	0	0	NEITHER	0	0	0	NEITHER	NEITHER
R_EX_xan_e_	0	0	0	NEITHER	0	0	0	NEITHER	NEITHER
R_EX_xtsn_e_	0	0	0	NEITHER	0	0	0	NEITHER	NEITHER
R_EX_xyl_D_e_	0	0	0	NEITHER	0	0	0	NEITHER	NEITHER
R_EX_xylt_e_	0	0	0	NEITHER	0	0	0	NEITHER	NEITHER
R_EX_zymst_e_	0	0	0	NEITHER	0	0	0	NEITHER	NEITHER
R_EX_zymstest_SC_e_	Undetermined	Undetermined	#VALUE!	#VALUE!	Undetermined	Undetermined	#VALUE!	#VALUE!	#VALUE!
R_FA100tp	0	0	0	NEITHER	0	0	0	NEITHER	NEITHER
R_FA120ACPH	Undetermined	Undetermined	#VALUE!	#VALUE!	Undetermined	Undetermined	#VALUE!	#VALUE!	#VALUE!
R_FA120ACPtm	Undetermined	Undetermined	#VALUE!	#VALUE!	Undetermined	Undetermined	#VALUE!	#VALUE!	#VALUE!
R_FA120tp	0	0	0	NEITHER	0	0	0	NEITHER	NEITHER
R_FA140ACPH	Undetermined	Undetermined	#VALUE!	#VALUE!	Undetermined	Undetermined	#VALUE!	#VALUE!	#VALUE!
R_FA140ACPtm	Undetermined	Undetermined	#VALUE!	#VALUE!	Undetermined	Undetermined	#VALUE!	#VALUE!	#VALUE!
R_FA140COAabcp	-7.06341	-7.08555	-0.022147	WARM	-6.5912	-6.5709	0.020295	COLD	Undecided
R_FA140tp	0	0	0	NEITHER	0	0	0	NEITHER	NEITHER
R_FA141ACPH	Undetermined	Undetermined	#VALUE!	#VALUE!	Undetermined	Undetermined	#VALUE!	#VALUE!	#VALUE!
R_FA141ACPtm	Undetermined	Undetermined	#VALUE!	#VALUE!	Undetermined	Undetermined	#VALUE!	#VALUE!	#VALUE!
R_FA141COAabcp	-7.06341	-7.08555	-0.022147	WARM	-6.5912	-6.5709	0.020295	COLD	Undecided
R_FA141tp	0	0	0	NEITHER	0	0	0	NEITHER	NEITHER
R_FA160ACPH	Undetermined	Undetermined	#VALUE!	#VALUE!	Undetermined	Undetermined	#VALUE!	#VALUE!	#VALUE!
R_FA160ACPtm	Undetermined	Undetermined	#VALUE!	#VALUE!	Undetermined	Undetermined	#VALUE!	#VALUE!	#VALUE!
R_FA160COAabcp	-7.06341	-7.08555	-0.022147	WARM	-6.5912	-6.5709	0.020295	COLD	Undecided
R_FA160tp	0	0	0	NEITHER	0	0	0	NEITHER	NEITHER
R_FA161ACPH	Undetermined	Undetermined	#VALUE!	#VALUE!	Undetermined	Undetermined	#VALUE!	#VALUE!	#VALUE!
R_FA161ACPtm	Undetermined	Undetermined	#VALUE!	#VALUE!	Undetermined	Undetermined	#VALUE!	#VALUE!	#VALUE!
R_FA161COAabcp	-7.06341	-7.08555	-0.022147	WARM	-6.5912	-6.5709	0.020295	COLD	Undecided
R_FA161tp	0	0	0	NEITHER	0	0	0	NEITHER	NEITHER
R_FA180ACPH	Undetermined	Undetermined	#VALUE!	#VALUE!	Undetermined	Undetermined	#VALUE!	#VALUE!	#VALUE!
R_FA180ACPtm	Undetermined	Undetermined	#VALUE!	#VALUE!	Undetermined	Undetermined	#VALUE!	#VALUE!	#VALUE!
R_FA180COAabcp	-7.06341	-7.08555	-0.022147	WARM	-6.5912	-6.5709	0.020295	COLD	Undecided
R_FA181ACPH	Undetermined	Undetermined	#VALUE!	#VALUE!	Undetermined	Undetermined	#VALUE!	#VALUE!	#VALUE!
R_FA181ACPtm	Undetermined	Undetermined	#VALUE!	#VALUE!	Undetermined	Undetermined	#VALUE!	#VALUE!	#VALUE!
R_FA181COAabcp	-7.06341	-7.08555	-0.022147	WARM	-6.5912	-6.5709	0.020295	COLD	Undecided
R_FA182ACPH	Undetermined	Undetermined	#VALUE!	#VALUE!	Undetermined	Undetermined	#VALUE!	#VALUE!	#VALUE!
R_FA182ACPtm	Undetermined	Undetermined	#VALUE!	#VALUE!	Undetermined	Undetermined	#VALUE!	#VALUE!	#VALUE!
R_FA182COAabcp	Undetermined	Undetermined	#VALUE!	#VALUE!	Undetermined	Undetermined	#VALUE!	#VALUE!	#VALUE!
R_FA240tp	0	0	0	NEITHER	0	0	0	NEITHER	NEITHER
R_FA260tp	0	0	0	NEITHER	0	0	0	NEITHER	NEITHER
R_FA80tp	0	0	0	NEITHER	0	0	0	NEITHER	NEITHER
R_FACOAL100p	-13.047	-13.1396	-0.0926631	WARM	-13.0351	-13.1267	-0.0915991	WARM	WARM
R_FACOAL120p	-13.047	-13.1396	-0.0926631	WARM	-13.0351	-13.1267	-0.0915991	WARM	WARM
R_FACOAL140	-13.047	-13.1396	-0.0926631	WARM	-13.0351	-13.1267	-0.0915991	WARM	WARM
R_FACOAL140p	-13.047	-13.1396	-0.0926631	WARM	-13.0351	-13.1267	-0.0915991	WARM	WARM
R_FACOAL141	9.31303	9.22037	0.0926631	COLD	9.32487	9.23327	0.0915991	COLD	COLD
R_FACOAL141p	9.31303	9.22037	0.0926631	COLD	9.32487	9.23327	0.0915991	COLD	COLD
R_FACOAL160	-35.407	-35.4996	-0.0926631	WARM	-35.3951	-35.4867	-0.0915991	WARM	WARM
R_FACOAL160p	-35.407	-35.4996	-0.0926631	WARM	-35.3951	-35.4867	-0.0915991	WARM	WARM
R_FACOAL161	-83.167	-83.2596	-0.0926631	WARM	-83.1551	-83.2467	-0.0915991	WARM	WARM
R_FACOAL161p	-83.167	-83.2596	-0.0926631	WARM	-83.1551	-83.2467	-0.0915991	WARM	WARM
R_FACOAL180	-13.047	-13.1396	-0.0926631	WARM	-13.0351	-13.1267	-0.0915991	WARM	WARM
R_FACOAL181	Undetermined	Undetermined	#VALUE!	#VALUE!	Undetermined	Undetermined	#VALUE!	#VALUE!	#VALUE!
R_FACOAL182	Undetermined	Undetermined	#VALUE!	#VALUE!	Undetermined	Undetermined	#VALUE!	#VALUE!	#VALUE!
R_FACOAL240p	Undetermined	Undetermined	#VALUE!	#VALUE!	Undetermined	Undetermined	#VALUE!	#VALUE!	#VALUE!
R_FACOAL260p	-29.247	-29.3396	-0.0926631	WARM	-29.2351	-29.3267	-0.0915991	WARM	WARM
R_FACOAL80p	-13.047	-13.1396	-0.0926631	WARM	-13.0351	-13.1267	-0.0915991	WARM	WARM
R_FADFMNtm	0	0	0	NEITHER	0	0	0	NEITHER	NEITHER
R_FALDH	-5.76589	-5.81262	-0.0467273	WARM	-6.02539	-6.09544	-0.0700513	WARM	WARM
R_FAO141p_even	-142.895	-142.992	-0.0973033	WARM	-149.414	-150.097	-0.683237	WARM	WARM
R_FAO141p_odd	-113.222	-113.502	-0.280364	WARM	-114.779	-115.199	-0.420308	WARM	WARM
R_FAO161p_even	-93.9134	-94.0574	-0.144031	WARM	-100.692	-101.445	-0.753288	WARM	WARM
R_FAO161p_odd	-64.2404	-64.5675	-0.327091	WARM	-66.0569	-66.5473	-0.490359	WARM	WARM
R_FAO181p_even	-185.172	-185.363	-0.190758	WARM	-192.21	-193.033	-0.823339	WARM	WARM
R_FAO181p_odd	-155.499	-155.873	-0.373819	WARM	-157.575	-158.135	-0.56041	WARM	WARM
R_FAO182p_eveneven	Undetermined	Undetermined	#VALUE!	#VALUE!	Undetermined	Undetermined	#VALUE!	#VALUE!	#VALUE!
R_FAO182p_evenodd	Undetermined	Undetermined	#VALUE!	#VALUE!	Undetermined	Undetermined	#VALUE!	#VALUE!	#VALUE!
R_FAO182p_oddodd	Undetermined	Undetermined	#VALUE!	#VALUE!	Undetermined	Undetermined	#VALUE!	#VALUE!	#VALUE!
R_FAO240p	Undetermined	Undetermined	#VALUE!	#VALUE!	Undetermined	Undetermined	#VALUE!	#VALUE!	#VALUE!
R_FAO80p	-63.4158	-63.5559	-0.140182	WARM	-64.1943	-64.4044	-0.210154	WARM	WARM
R_FAS100	-14.4602	-14.3226	0.13759	COLD	-20.1877	-20.5649	-0.377195	WARM	Undecided
R_FAS100ACPm	Undetermined	Undetermined	#VALUE!	#VALUE!	Undetermined	Undetermined	#VALUE!	#VALUE!	#VALUE!
R_FAS100COA	-14.4602	-14.3226	0.13759	COLD	-20.1877	-20.5649	-0.377195	WARM	Undecided
R_FAS120	-14.4602	-14.3226	0.13759	COLD	-20.1877	-20.5649	-0.377195	WARM	Undecided
R_FAS120ACPm	Undetermined	Undetermined	#VALUE!	#VALUE!	Undetermined	Undetermined	#VALUE!	#VALUE!	#VALUE!
R_FAS120COA	-14.4602	-14.3226	0.13759	COLD	-20.1877	-20.5649	-0.377195	WARM	Undecided
R_FAS140	-14.4602	-14.3226	0.13759	COLD	-20.1877	-20.5649	-0.377195	WARM	Undecided
R_FAS140ACPm	Undetermined	Undetermined	#VALUE!	#VALUE!	Undetermined	Undetermined	#VALUE!	#VALUE!	#VALUE!
R_FAS140COA	-14.4602	-14.3226	0.13759	COLD	-20.1877	-20.5649	-0.377195	WARM	Undecided
R_FAS141	-128	-127.908	0.0921188	COLD	-134.493	-134.984	-0.491461	WARM	Undecided
R_FAS141ACPm	Undetermined	Undetermined	#VALUE!	#VALUE!	Undetermined	Undetermined	#VALUE!	#VALUE!	#VALUE!
R_FAS160	7.89982	8.03741	-0.13759	WARM	2.17233	1.79514	0.377195	COLD	Undecided
R_FAS160ACPm	Undetermined	Undetermined	#VALUE!	#VALUE!	Undetermined	Undetermined	#VALUE!	#VALUE!	#VALUE!
R_FAS160COA	-14.4602	-14.3226	0.13759	COLD	-20.1877	-20.5649	-0.377195	WARM	Undecided
R_FAS161	-105.64	-105.548	0.0921188	COLD	-112.133	-112.624	-0.491461	WARM	Undecided
R_FAS161ACPm	Undetermined	Undetermined	#VALUE!	#VALUE!	Undetermined	Undetermined	#VALUE!	#VALUE!	#VALUE!
R_FAS180	-36.8202	-36.6826	0.13759	COLD	-42.5477	-42.9249	-0.377195	WARM	Undecided
R_FAS180ACPm	Undetermined	Undetermined	#VALUE!	#VALUE!	Undetermined	Undetermined	#VALUE!	#VALUE!	#VALUE!
R_FAS180COA	-14.4602	-14.3226	0.13759	COLD	-20.1877	-20.5649	-0.377195	WARM	Undecided
R_FAS181	Undetermined	Undetermined	#VALUE!	#VALUE!	Undetermined	Undetermined	#VALUE!	#VALUE!	#VALUE!
R_FAS181ACPm	Undetermined	Undetermined	#VALUE!	#VALUE!	Undetermined	Undetermined	#VALUE!	#VALUE!	#VALUE!
R_FAS182ACPm	Undetermined	Undetermined	#VALUE!	#VALUE!	Undetermined	Undetermined	#VALUE!	#VALUE!	#VALUE!
R_FAS240_L	-43.3805	-42.9678	0.412769	COLD	-60.563	-61.6946	-1.13158	WARM	Undecided
R_FAS260	-30.6602	-30.5226	0.13759	COLD	-36.3877	-36.7649	-0.377195	WARM	Undecided
R_FAS80ACPm_L	Undetermined	Undetermined	#VALUE!	#VALUE!	Undetermined	Undetermined	#VALUE!	#VALUE!	#VALUE!
R_FAS80COA_L	-43.3805	-42.9678	0.412769	COLD	-60.563	-61.6946	-1.13158	WARM	Undecided
R_FAS80_L	-51.6802	-51.4959	0.184238	COLD	-64.666	-65.6489	-0.982921	WARM	Undecided
R_FBA	2.89899	2.77217	0.126821	COLD	2.9681	2.84749	0.12061	COLD	COLD
R_FBA2	3.69788	3.64286	0.0550174	COLD	3.69788	3.64286	0.0550174	COLD	COLD
R_FBA3	1.94788	1.89286	0.0550174	COLD	1.94788	1.89286	0.0550174	COLD	COLD
R_FBP	7.35535	7.36815	-0.0127948	WARM	6.81789	6.78237	0.0355126	COLD	Undecided
R_FBP26	10.191	10.4586	-0.267659	WARM	5.9943	5.88477	0.109536	COLD	Undecided
R_FCLTm	Undetermined	Undetermined	#VALUE!	#VALUE!	Undetermined	Undetermined	#VALUE!	#VALUE!	#VALUE!
R_FDH	-3.60989	-3.65662	-0.0467273	WARM	-3.86939	-3.93944	-0.0700513	WARM	WARM
R_FDNG	Undetermined	Undetermined	#VALUE!	#VALUE!	Undetermined	Undetermined	#VALUE!	#VALUE!	#VALUE!
R_FE2t	0	0	0	NEITHER	0	0	0	NEITHER	NEITHER
R_FE2utm	0	0	0	NEITHER	0	0	0	NEITHER	NEITHER
R_FECOSTAT_SC	Undetermined	Undetermined	#VALUE!	#VALUE!	Undetermined	Undetermined	#VALUE!	#VALUE!	#VALUE!
R_FECOSTESTH_SC	Undetermined	Undetermined	#VALUE!	#VALUE!	Undetermined	Undetermined	#VALUE!	#VALUE!	#VALUE!
R_FECOSTESTH_SCe	Undetermined	Undetermined	#VALUE!	#VALUE!	Undetermined	Undetermined	#VALUE!	#VALUE!	#VALUE!
R_FECOSTt	0	0	0	NEITHER	0	0	0	NEITHER	NEITHER
R_FEtm	0	0	0	NEITHER	0	0	0	NEITHER	NEITHER
R_FKYNH	-3.04564	-3.27417	-0.228532	WARM	1.15103	1.29969	-0.148663	WARM	WARM
R_FMETTRSm	Undetermined	Undetermined	#VALUE!	#VALUE!	Undetermined	Undetermined	#VALUE!	#VALUE!	#VALUE!
R_FMNAT	10.5474	10.5426	0.00472977	COLD	10.2456	10.2138	0.031852	COLD	COLD
R_FMNATm	10.5474	10.5426	0.00472977	COLD	10.2456	10.2138	0.031852	COLD	COLD
R_FMNRx	-1.48747	-1.21221	0.275259	COLD	-5.42464	-5.50325	-0.078612	WARM	Undecided
R_FMNRx2	-2.51327	-2.33021	0.183061	COLD	-7.47535	-7.73828	-0.262929	WARM	Undecided
R_FOLD3m	Undetermined	Undetermined	#VALUE!	#VALUE!	Undetermined	Undetermined	#VALUE!	#VALUE!	#VALUE!
R_FORt	0	0	0	NEITHER	0	0	0	NEITHER	NEITHER
R_FORtm	0	0	0	NEITHER	0	0	0	NEITHER	NEITHER
R_FRDPtm	0	0	0	NEITHER	0	0	0	NEITHER	NEITHER
R_FRDcm	-10.45	-10.45	0	NEITHER	-10.45	-10.45	0	NEITHER	NEITHER
R_FRDm	-10.45	-10.45	0	NEITHER	-10.45	-10.45	0	NEITHER	NEITHER
R_FRTT	-13	-13	0	NEITHER	-13	-13	0	NEITHER	NEITHER
R_FRUK	-14.4188	-14.4537	-0.0349418	WARM	-13.4091	-13.3533	0.0558077	COLD	Undecided
R_FRUt2	0	0	0	NEITHER	0	0	0	NEITHER	NEITHER
R_FTHFCL	-8.47041	-8.49255	-0.022147	WARM	-7.9982	-7.9779	0.020295	COLD	Undecided
R_FTHFCLm	-8.47041	-8.49255	-0.022147	WARM	-7.9982	-7.9779	0.020295	COLD	Undecided
R_FTHFI	-9.08341	-9.10555	-0.022147	WARM	-8.6112	-8.5909	0.020295	COLD	Undecided
R_FTHFLi	1.42223	1.62862	-0.206385	WARM	-2.30222	-2.43059	-0.128368	WARM	WARM
R_FTHFLmi	1.42223	1.62862	-0.206385	WARM	-2.30222	-2.43059	-0.128368	WARM	WARM
R_FUM	1.16423	1.32397	-0.159737	WARM	1.16423	1.32397	-0.159737	WARM	WARM
R_FUMAC	-14.5902	-14.75	-0.159737	WARM	-14.5902	-14.75	-0.159737	WARM	WARM
R_FUMm	1.16423	1.32397	-0.159737	WARM	1.16423	1.32397	-0.159737	WARM	WARM
R_FUMt2r	0	0	0	NEITHER	0	0	0	NEITHER	NEITHER
R_G12MT1g	Undetermined	Undetermined	#VALUE!	#VALUE!	Undetermined	Undetermined	#VALUE!	#VALUE!	#VALUE!
R_G12MT2g	Undetermined	Undetermined	#VALUE!	#VALUE!	Undetermined	Undetermined	#VALUE!	#VALUE!	#VALUE!
R_G13MTg	Undetermined	Undetermined	#VALUE!	#VALUE!	Undetermined	Undetermined	#VALUE!	#VALUE!	#VALUE!
R_G16MTg	Undetermined	Undetermined	#VALUE!	#VALUE!	Undetermined	Undetermined	#VALUE!	#VALUE!	#VALUE!
R_G3PCt	0	0	0	NEITHER	0	0	0	NEITHER	NEITHER
R_G3PD1ir	-1.1328	-0.896667	0.236132	COLD	-5.06997	-5.18771	-0.117739	WARM	Undecided
R_G3PD1irm	-1.1328	-0.896667	0.236132	COLD	-5.06997	-5.18771	-0.117739	WARM	Undecided
R_G3PDm	-0.354671	-0.315544	0.0391272	COLD	-0.354671	-0.315544	0.0391272	COLD	COLD
R_G3PIt	0	0	0	NEITHER	0	0	0	NEITHER	NEITHER
R_G3PT	11.1221	11.4734	-0.351346	WARM	6.92541	6.89956	0.0258485	COLD	Undecided
R_G5SADr	-19.1423	-19.5993	-0.457063	WARM	-10.7489	-10.4516	0.297326	COLD	Undecided
R_G5SADrm	-19.1423	-19.5993	-0.457063	WARM	-10.7489	-10.4516	0.297326	COLD	Undecided
R_G5SD	12.3581	12.5802	-0.222188	WARM	7.39598	7.17218	0.223802	COLD	Undecided
R_G5SD2	13.3839	13.6982	-0.314386	WARM	9.44669	9.40721	0.0394848	COLD	Undecided
R_G6PDA	1.577	1.577	0	NEITHER	1.577	1.577	0	NEITHER	NEITHER
R_G6PDH2	-4.03673	-4.21979	-0.183061	WARM	0.925348	1.18828	-0.262929	WARM	WARM
R_G6PDH2er	-4.03673	-4.21979	-0.183061	WARM	0.925348	1.18828	-0.262929	WARM	WARM
R_G6PI	0	0	0	NEITHER	0	0	0	NEITHER	NEITHER
R_G6PI3	-0.89	-0.89	0	NEITHER	-0.89	-0.89	0	NEITHER	NEITHER
R_G6Pter	0	0	0	NEITHER	0	0	0	NEITHER	NEITHER
R_GALIGH	-3.113	-3.113	0	NEITHER	-3.113	-3.113	0	NEITHER	NEITHER
R_GALK	-17.2544	-17.5442	-0.289806	WARM	-12.5855	-12.4557	0.129831	COLD	Undecided
R_GALS3	-3.113	-3.113	0	NEITHER	-3.113	-3.113	0	NEITHER	NEITHER
R_GALT	13.1426	13.3712	-0.228532	WARM	8.94597	8.79731	0.148663	COLD	Undecided
R_GALU	16.2919	16.8034	-0.511582	WARM	9.55255	9.4584	0.0941446	COLD	Undecided
R_GALt2	0	0	0	NEITHER	0	0	0	NEITHER	NEITHER
R_GAM6Pt	0	0	0	NEITHER	0	0	0	NEITHER	NEITHER
R_GAPD	-15.4206	-15.918	-0.497447	WARM	-7.89333	-7.71423	0.1791	COLD	Undecided
R_GARFTi	-9.22264	-9.45117	-0.228532	WARM	-5.02597	-4.87731	0.148663	COLD	Undecided
R_GAT1_SC	Undetermined	Undetermined	#VALUE!	#VALUE!	Undetermined	Undetermined	#VALUE!	#VALUE!	#VALUE!
R_GAT2_SC	Undetermined	Undetermined	#VALUE!	#VALUE!	Undetermined	Undetermined	#VALUE!	#VALUE!	#VALUE!
R_GBEZ	Undetermined	Undetermined	#VALUE!	#VALUE!	Undetermined	Undetermined	#VALUE!	#VALUE!	#VALUE!
R_GCALDt	0	0	0	NEITHER	0	0	0	NEITHER	NEITHER
R_GCALDtm	0	0	0	NEITHER	0	0	0	NEITHER	NEITHER
R_GCC2am	Undetermined	Undetermined	#VALUE!	#VALUE!	Undetermined	Undetermined	#VALUE!	#VALUE!	#VALUE!
R_GCC2bim	Undetermined	Undetermined	#VALUE!	#VALUE!	Undetermined	Undetermined	#VALUE!	#VALUE!	#VALUE!
R_GCC2cm	-1.51453	-1.78979	-0.275259	WARM	2.42264	2.50125	-0.078612	WARM	WARM
R_GCCam	Undetermined	Undetermined	#VALUE!	#VALUE!	Undetermined	Undetermined	#VALUE!	#VALUE!	#VALUE!
R_GCCbim	Undetermined	Undetermined	#VALUE!	#VALUE!	Undetermined	Undetermined	#VALUE!	#VALUE!	#VALUE!
R_GCCcm	Undetermined	Undetermined	#VALUE!	#VALUE!	Undetermined	Undetermined	#VALUE!	#VALUE!	#VALUE!
R_GDPMANNtg	0	0	0	NEITHER	0	0	0	NEITHER	NEITHER
R_GDPt3g	0	0	0	NEITHER	0	0	0	NEITHER	NEITHER
R_GDPtn	0	0	0	NEITHER	0	0	0	NEITHER	NEITHER
R_GF6PTA	-6.01796	-5.99261	0.0253497	COLD	-6.48578	-6.50247	-0.0166974	WARM	Undecided
R_GGLGH	-0.686703	-0.468628	0.218075	COLD	-4.88337	-5.04249	-0.15912	WARM	Undecided
R_GGTT	-13	-13	0	NEITHER	-13	-13	0	NEITHER	NEITHER
R_GHMT2r	-2.48964	-2.71817	-0.228532	WARM	1.70703	1.85569	-0.148663	WARM	WARM
R_GHMT2rm	-2.48964	-2.71817	-0.228532	WARM	1.70703	1.85569	-0.148663	WARM	WARM
R_GK1	-0.681737	-0.743011	-0.0612742	WARM	-0.209527	-0.228359	-0.0188322	WARM	WARM
R_GK2	5.68434e-14	5.68434e-14	0	NEITHER	5.68434e-14	5.68434e-14	0	NEITHER	NEITHER
R_GLCGSD	534.67	534.898	-0.228532	WARM	530.473	530.324	0.148663	COLD	Undecided
R_GLCGSDv	534.67	534.898	-0.228532	WARM	530.473	530.324	0.148663	COLD	Undecided
R_GLCNtv	0	0	0	NEITHER	0	0	0	NEITHER	NEITHER
R_GLCP	523.207	523.054	0.153393	COLD	521.553	521.251	0.302056	COLD	COLD
R_GLCS2	-553.433	-554.059	-0.625848	WARM	-540.843	-540.337	0.505737	COLD	Undecided
R_GLCt1	0	0	0	NEITHER	0	0	0	NEITHER	NEITHER
R_GLCtv	0	0	0	NEITHER	0	0	0	NEITHER	NEITHER
R_GLNS	-2.62245	-2.66995	-0.0474967	WARM	-1.68242	-1.64543	0.0369925	COLD	Undecided
R_GLNTRS	Undetermined	Undetermined	#VALUE!	#VALUE!	Undetermined	Undetermined	#VALUE!	#VALUE!	#VALUE!
R_GLNt2n	0	0	0	NEITHER	0	0	0	NEITHER	NEITHER
R_GLNt2r	0	0	0	NEITHER	0	0	0	NEITHER	NEITHER
R_GLNt6	0	0	0	NEITHER	0	0	0	NEITHER	NEITHER
R_GLNt7	0	0	0	NEITHER	0	0	0	NEITHER	NEITHER
R_GLPT	Undetermined	Undetermined	#VALUE!	#VALUE!	Undetermined	Undetermined	#VALUE!	#VALUE!	#VALUE!
R_GLU5K	-11.9016	-12.3512	-0.449542	WARM	-7.23273	-7.26264	-0.0299057	WARM	WARM
R_GLUCYS	-10.9203	-11.3307	-0.410415	WARM	-6.2514	-6.24218	0.00922153	COLD	Undecided
R_GLUDC	-7.40987	-7.79814	-0.388268	WARM	-3.2132	-3.22428	-0.0110735	WARM	WARM
R_GLUDxi	2.95862	2.44376	0.514864	COLD	8.67302	8.67176	0.0012564	COLD	COLD
R_GLUDyi	-3.98442	-3.56176	0.422666	COLD	-10.7237	-10.9068	-0.183061	WARM	Undecided
R_GLUK	-17.2544	-17.5442	-0.289806	WARM	-12.5855	-12.4557	0.129831	COLD	Undecided
R_GLUN	-4.44096	-4.41561	0.0253497	COLD	-4.90878	-4.92547	-0.0166974	WARM	Undecided
R_GLUPRT	-10.651	-10.6256	0.0253497	COLD	-11.1188	-11.1355	-0.0166974	WARM	Undecided
R_GLUSx	-7.39958	-6.85937	0.540214	COLD	-13.5818	-13.5972	-0.015441	WARM	Undecided
R_GLUTRS	Undetermined	Undetermined	#VALUE!	#VALUE!	Undetermined	Undetermined	#VALUE!	#VALUE!	#VALUE!
R_GLUTRSm	Undetermined	Undetermined	#VALUE!	#VALUE!	Undetermined	Undetermined	#VALUE!	#VALUE!	#VALUE!
R_GLUt2n	0	0	0	NEITHER	0	0	0	NEITHER	NEITHER
R_GLUt2r	0	0	0	NEITHER	0	0	0	NEITHER	NEITHER
R_GLUt5m	0	0	0	NEITHER	0	0	0	NEITHER	NEITHER
R_GLUt7	0	0	0	NEITHER	0	0	0	NEITHER	NEITHER
R_GLUt7m	0	0	0	NEITHER	0	0	0	NEITHER	NEITHER
R_GLXt	0	0	0	NEITHER	0	0	0	NEITHER	NEITHER
R_GLXtp	0	0	0	NEITHER	0	0	0	NEITHER	NEITHER
R_GLYATi	-5.246	-5.246	0	NEITHER	-5.246	-5.246	0	NEITHER	NEITHER
R_GLYC3Ptm	0	0	0	NEITHER	0	0	0	NEITHER	NEITHER
R_GLYCDy	-0.70303	-1.10417	-0.401135	WARM	8.45572	8.87777	-0.422049	WARM	WARM
R_GLYCLm	-0.97253	-1.24779	-0.275259	WARM	2.96464	3.04325	-0.078612	WARM	WARM
R_GLYCt	0	0	0	NEITHER	0	0	0	NEITHER	NEITHER
R_GLYCt2	0	0	0	NEITHER	0	0	0	NEITHER	NEITHER
R_GLYGS	Undetermined	Undetermined	#VALUE!	#VALUE!	Undetermined	Undetermined	#VALUE!	#VALUE!	#VALUE!
R_GLYK	-18.1855	-18.559	-0.373493	WARM	-13.5166	-13.4705	0.0461435	COLD	Undecided
R_GLYOX	-8.29964	-8.52817	-0.228532	WARM	-4.10297	-3.95431	0.148663	COLD	Undecided
R_GLYOXm	-8.29964	-8.52817	-0.228532	WARM	-4.10297	-3.95431	0.148663	COLD	Undecided
R_GLYTRS	Undetermined	Undetermined	#VALUE!	#VALUE!	Undetermined	Undetermined	#VALUE!	#VALUE!	#VALUE!
R_GLYt2m	0	0	0	NEITHER	0	0	0	NEITHER	NEITHER
R_GLYt2r	0	0	0	NEITHER	0	0	0	NEITHER	NEITHER
R_GMPS2	-19.4472	-19.9716	-0.524377	WARM	-11.5099	-11.3208	0.18903	COLD	Undecided
R_GND	-2.63805	-2.93538	-0.297326	WARM	5.91412	6.38546	-0.471339	WARM	WARM
R_GNNUC	-0.733	-0.733	0	NEITHER	-0.733	-0.733	0	NEITHER	NEITHER
R_GPDDA1	-15.3905	-15.4846	-0.0941446	WARM	-15.3905	-15.4846	-0.0941446	WARM	WARM
R_GRTT	-13	-13	0	NEITHER	-13	-13	0	NEITHER	NEITHER
R_GSNK	-17.2544	-17.5442	-0.289806	WARM	-12.5855	-12.4557	0.129831	COLD	Undecided
R_GSNt2	0	0	0	NEITHER	0	0	0	NEITHER	NEITHER
R_GSNt2m	0	0	0	NEITHER	0	0	0	NEITHER	NEITHER
R_GTHO	-3.42391	-3.46938	-0.0454709	WARM	-4.18932	-4.30359	-0.114266	WARM	WARM
R_GTHOXti	0	0	0	NEITHER	0	0	0	NEITHER	NEITHER
R_GTHOm	-3.42391	-3.46938	-0.0454709	WARM	-4.18932	-4.30359	-0.114266	WARM	WARM
R_GTHP	-74.146	-74.146	0	NEITHER	-74.146	-74.146	0	NEITHER	NEITHER
R_GTHPm	-74.146	-74.146	0	NEITHER	-74.146	-74.146	0	NEITHER	NEITHER
R_GTHRDabcv	-7.06341	-7.08555	-0.022147	WARM	-6.5912	-6.5709	0.020295	COLD	Undecided
R_GTHRDt2	0	0	0	NEITHER	0	0	0	NEITHER	NEITHER
R_GTHS	-6.60041	-6.62255	-0.022147	WARM	-6.1282	-6.1079	0.020295	COLD	Undecided
R_GTMLT	Undetermined	Undetermined	#VALUE!	#VALUE!	Undetermined	Undetermined	#VALUE!	#VALUE!	#VALUE!
R_GTPCI	-19.4356	-19.6642	-0.228532	WARM	-15.239	-15.0903	0.148663	COLD	Undecided
R_GTPCII	-30.6116	-30.8402	-0.228532	WARM	-26.415	-26.2663	0.148663	COLD	Undecided
R_GTPH1	-12.7633	-12.6851	0.0782544	COLD	-12.7633	-12.6851	0.0782544	COLD	COLD
R_GTPt2m	0	0	0	NEITHER	0	0	0	NEITHER	NEITHER
R_GUAD	-6.34036	-6.11183	0.228532	COLD	-10.537	-10.6857	-0.148663	WARM	Undecided
R_GUAPRT	-3.01	-3.01	0	NEITHER	-3.01	-3.01	0	NEITHER	NEITHER
R_GUAt2r	0	0	0	NEITHER	0	0	0	NEITHER	NEITHER
R_GUAtm	0	0	0	NEITHER	0	0	0	NEITHER	NEITHER
R_H2O2tn	0	0	0	NEITHER	0	0	0	NEITHER	NEITHER
R_H2Ot	0	0	0	NEITHER	0	0	0	NEITHER	NEITHER
R_H2Oter	0	0	0	NEITHER	0	0	0	NEITHER	NEITHER
R_H2Otm	0	0	0	NEITHER	0	0	0	NEITHER	NEITHER
R_H2Otn	0	0	0	NEITHER	0	0	0	NEITHER	NEITHER
R_H2Otp	0	0	0	NEITHER	0	0	0	NEITHER	NEITHER
R_H2Otv	0	0	0	NEITHER	0	0	0	NEITHER	NEITHER
R_HACD10p	Undetermined	Undetermined	#VALUE!	#VALUE!	Undetermined	Undetermined	#VALUE!	#VALUE!	#VALUE!
R_HACD4p	-0.69747	-0.422211	0.275259	COLD	-4.63464	-4.71325	-0.078612	WARM	Undecided
R_HACD5p	-0.69747	-0.422211	0.275259	COLD	-4.63464	-4.71325	-0.078612	WARM	Undecided
R_HACD6p	Undetermined	Undetermined	#VALUE!	#VALUE!	Undetermined	Undetermined	#VALUE!	#VALUE!	#VALUE!
R_HACD7p	-0.69747	-0.422211	0.275259	COLD	-4.63464	-4.71325	-0.078612	WARM	Undecided
R_HACD8p	-0.69747	-0.422211	0.275259	COLD	-4.63464	-4.71325	-0.078612	WARM	Undecided
R_HACNHm	2.48964	2.71817	-0.228532	WARM	-1.70703	-1.85569	-0.148663	WARM	WARM
R_HBZOPT6m	-16.91	-16.91	0	NEITHER	-16.91	-16.91	0	NEITHER	NEITHER
R_HCITSm	-10.581	-10.7297	-0.148663	WARM	-8.16159	-8.09279	0.0687949	COLD	Undecided
R_HCITSn	-10.581	-10.7297	-0.148663	WARM	-8.16159	-8.09279	0.0687949	COLD	Undecided
R_HCO3E	-0.843	-0.843	0	NEITHER	-0.843	-0.843	0	NEITHER	NEITHER
R_HCO3Em	-0.843	-0.843	0	NEITHER	-0.843	-0.843	0	NEITHER	NEITHER
R_HCO3En	-0.843	-0.843	0	NEITHER	-0.843	-0.843	0	NEITHER	NEITHER
R_HCO3tn	0	0	0	NEITHER	0	0	0	NEITHER	NEITHER
R_HCYSMT	-15.6886	-15.9172	-0.228532	WARM	-11.492	-11.3433	0.148663	COLD	Undecided
R_HCYSt2p	0	0	0	NEITHER	0	0	0	NEITHER	NEITHER
R_HDCAt	0	0	0	NEITHER	0	0	0	NEITHER	NEITHER
R_HDCEAt	0	0	0	NEITHER	0	0	0	NEITHER	NEITHER
R_HEMEOMOm	Undetermined	Undetermined	#VALUE!	#VALUE!	Undetermined	Undetermined	#VALUE!	#VALUE!	#VALUE!
R_HEMEOSm	Undetermined	Undetermined	#VALUE!	#VALUE!	Undetermined	Undetermined	#VALUE!	#VALUE!	#VALUE!
R_HETZK	-17.2544	-17.5442	-0.289806	WARM	-12.5855	-12.4557	0.129831	COLD	Undecided
R_HEX1	-17.2544	-17.5442	-0.289806	WARM	-12.5855	-12.4557	0.129831	COLD	Undecided
R_HEX4	-14.9087	-14.9876	-0.0789742	WARM	-14.4365	-14.473	-0.0365322	WARM	WARM
R_HEX7	-17.2544	-17.5442	-0.289806	WARM	-12.5855	-12.4557	0.129831	COLD	Undecided
R_HEXCCOAtx	0	0	0	NEITHER	0	0	0	NEITHER	NEITHER
R_HEXDPtm	0	0	0	NEITHER	0	0	0	NEITHER	NEITHER
R_HGNTOR	-81.8697	-81.8697	0	NEITHER	-81.8697	-81.8697	0	NEITHER	NEITHER
R_HICITDm	3.15747	2.88221	0.275259	COLD	7.09464	7.17325	-0.078612	WARM	Undecided
R_HISTD	-10.7081	-11.2586	-0.550518	WARM	-2.83373	-2.6765	0.157224	COLD	Undecided
R_HISTP	10.191	10.4586	-0.267659	WARM	5.9943	5.88477	0.109536	COLD	Undecided
R_HISTRS	Undetermined	Undetermined	#VALUE!	#VALUE!	Undetermined	Undetermined	#VALUE!	#VALUE!	#VALUE!
R_HISTRSm	Undetermined	Undetermined	#VALUE!	#VALUE!	Undetermined	Undetermined	#VALUE!	#VALUE!	#VALUE!
R_HISt2m	0	0	0	NEITHER	0	0	0	NEITHER	NEITHER
R_HISt2r	0	0	0	NEITHER	0	0	0	NEITHER	NEITHER
R_HISt6	0	0	0	NEITHER	0	0	0	NEITHER	NEITHER
R_HKYNH	-3.283	-3.283	0	NEITHER	-3.283	-3.283	0	NEITHER	NEITHER
R_HMBS	-25.973	-25.973	0	NEITHER	-25.973	-25.973	0	NEITHER	NEITHER
R_HMGCOAR	-0.356823	-0.494413	-0.13759	WARM	5.37067	5.74786	-0.377195	WARM	WARM
R_HMGCOAS	6.467	6.467	0	NEITHER	6.467	6.467	0	NEITHER	NEITHER
R_HMGCOASm	6.467	6.467	0	NEITHER	6.467	6.467	0	NEITHER	NEITHER
R_HMGCOAtm	0	0	0	NEITHER	0	0	0	NEITHER	NEITHER
R_HMPK1	-17.2544	-17.5442	-0.289806	WARM	-12.5855	-12.4557	0.129831	COLD	Undecided
R_HPPKm	Undetermined	Undetermined	#VALUE!	#VALUE!	Undetermined	Undetermined	#VALUE!	#VALUE!	#VALUE!
R_HPROa	16.1252	16.629	-0.50379	WARM	7.99134	7.76406	0.227275	COLD	Undecided
R_HPROb	15.0994	15.511	-0.411592	WARM	5.94063	5.52903	0.411592	COLD	Undecided
R_HPROxm	-16.1252	-16.629	-0.50379	WARM	-7.99134	-7.76406	0.227275	COLD	Undecided
R_HPROym	-15.0994	-15.511	-0.411592	WARM	-5.94063	-5.52903	0.411592	COLD	Undecided
R_HSDxi	-2.15747	-1.88221	0.275259	COLD	-6.09464	-6.17325	-0.078612	WARM	Undecided
R_HSDyi	-3.18327	-3.00021	0.183061	COLD	-8.14535	-8.40828	-0.262929	WARM	Undecided
R_HSERTA	-3.614	-3.614	0	NEITHER	-3.614	-3.614	0	NEITHER	NEITHER
R_HSK	-17.2544	-17.5442	-0.289806	WARM	-12.5855	-12.4557	0.129831	COLD	Undecided
R_HSTPT	-0.205846	-0.445451	-0.239605	WARM	1.57138	1.49152	0.0798684	COLD	Undecided
R_HXANt2r	0	0	0	NEITHER	0	0	0	NEITHER	NEITHER
R_HXPRT	-3.01	-3.01	0	NEITHER	-3.01	-3.01	0	NEITHER	NEITHER
R_HYPOE	10.191	10.4586	-0.267659	WARM	5.9943	5.88477	0.109536	COLD	Undecided
R_IAMACt	0	0	0	NEITHER	0	0	0	NEITHER	NEITHER
R_IAMOHt	0	0	0	NEITHER	0	0	0	NEITHER	NEITHER
R_IAMOHtm	0	0	0	NEITHER	0	0	0	NEITHER	NEITHER
R_IBUTACt	Undetermined	Undetermined	#VALUE!	#VALUE!	Undetermined	Undetermined	#VALUE!	#VALUE!	#VALUE!
R_IBUTOHt	0	0	0	NEITHER	0	0	0	NEITHER	NEITHER
R_IBUTOHtm	0	0	0	NEITHER	0	0	0	NEITHER	NEITHER
R_ICDHxm	1.7215	1.5949	0.126596	COLD	3.23923	3.24904	-0.0098171	WARM	Undecided
R_ICDHy	2.74729	2.7129	0.0343974	COLD	5.28994	5.48407	-0.194134	WARM	Undecided
R_ICDHym	2.74729	2.7129	0.0343974	COLD	5.28994	5.48407	-0.194134	WARM	Undecided
R_ICDHyp	2.74729	2.7129	0.0343974	COLD	5.28994	5.48407	-0.194134	WARM	Undecided
R_ICL	3.24277	3.08303	0.159737	COLD	-0.9539	-1.49083	-0.536931	WARM	Undecided
R_ID3ACALDt	0	0	0	NEITHER	0	0	0	NEITHER	NEITHER
R_ID3ACALDtm	0	0	0	NEITHER	0	0	0	NEITHER	NEITHER
R_IG3PS	Undetermined	Undetermined	#VALUE!	#VALUE!	Undetermined	Undetermined	#VALUE!	#VALUE!	#VALUE!
R_IGPDH	-13.1696	-13.3982	-0.228532	WARM	-8.97297	-8.82431	0.148663	COLD	Undecided
R_IGPS	-16.9996	-17.2282	-0.228532	WARM	-12.803	-12.6543	0.148663	COLD	Undecided
R_ILETA	2.66585	2.90545	-0.239605	WARM	0.888615	0.968484	-0.0798684	WARM	WARM
R_ILETAm	2.66585	2.90545	-0.239605	WARM	0.888615	0.968484	-0.0798684	WARM	WARM
R_ILETRS	Undetermined	Undetermined	#VALUE!	#VALUE!	Undetermined	Undetermined	#VALUE!	#VALUE!	#VALUE!
R_ILETRSm	Undetermined	Undetermined	#VALUE!	#VALUE!	Undetermined	Undetermined	#VALUE!	#VALUE!	#VALUE!
R_ILEt2r	0	0	0	NEITHER	0	0	0	NEITHER	NEITHER
R_ILEt6	0	0	0	NEITHER	0	0	0	NEITHER	NEITHER
R_ILEt7	0	0	0	NEITHER	0	0	0	NEITHER	NEITHER
R_ILEtmi	0	0	0	NEITHER	0	0	0	NEITHER	NEITHER
R_IMPC	-0.0403577	0.188174	-0.147816	WARM	-4.23703	-4.38569	-0.148663	WARM	WARM
R_IMPD	1.05711	1.01038	0.0467273	COLD	0.79761	0.727558	0.0700513	COLD	COLD
R_IND3ACtm	0	0	0	NEITHER	0	0	0	NEITHER	NEITHER
R_IND3ETHt	0	0	0	NEITHER	0	0	0	NEITHER	NEITHER
R_IND3ETHtm	0	0	0	NEITHER	0	0	0	NEITHER	NEITHER
R_INDPYRD	-4.09	-4.09	0	NEITHER	-4.09	-4.09	0	NEITHER	NEITHER
R_INSK	-17.2544	-17.5442	-0.289806	WARM	-12.5855	-12.4557	0.129831	COLD	Undecided
R_INSTt2	0	0	0	NEITHER	0	0	0	NEITHER	NEITHER
R_INSt2	0	0	0	NEITHER	0	0	0	NEITHER	NEITHER
R_IPC124PLC_SC	Undetermined	Undetermined	#VALUE!	#VALUE!	Undetermined	Undetermined	#VALUE!	#VALUE!	#VALUE!
R_IPC126PLC_SC	Undetermined	Undetermined	#VALUE!	#VALUE!	Undetermined	Undetermined	#VALUE!	#VALUE!	#VALUE!
R_IPC224PLC_SC	Undetermined	Undetermined	#VALUE!	#VALUE!	Undetermined	Undetermined	#VALUE!	#VALUE!	#VALUE!
R_IPC226PLC_SC	Undetermined	Undetermined	#VALUE!	#VALUE!	Undetermined	Undetermined	#VALUE!	#VALUE!	#VALUE!
R_IPC324PLC_SC	Undetermined	Undetermined	#VALUE!	#VALUE!	Undetermined	Undetermined	#VALUE!	#VALUE!	#VALUE!
R_IPC326PLC_SC	Undetermined	Undetermined	#VALUE!	#VALUE!	Undetermined	Undetermined	#VALUE!	#VALUE!	#VALUE!
R_IPCS124_SC	Undetermined	Undetermined	#VALUE!	#VALUE!	Undetermined	Undetermined	#VALUE!	#VALUE!	#VALUE!
R_IPCS126_SC	Undetermined	Undetermined	#VALUE!	#VALUE!	Undetermined	Undetermined	#VALUE!	#VALUE!	#VALUE!
R_IPCS224_SC	Undetermined	Undetermined	#VALUE!	#VALUE!	Undetermined	Undetermined	#VALUE!	#VALUE!	#VALUE!
R_IPCS226_SC	Undetermined	Undetermined	#VALUE!	#VALUE!	Undetermined	Undetermined	#VALUE!	#VALUE!	#VALUE!
R_IPCS324_SC	Undetermined	Undetermined	#VALUE!	#VALUE!	Undetermined	Undetermined	#VALUE!	#VALUE!	#VALUE!
R_IPCS326_SC	Undetermined	Undetermined	#VALUE!	#VALUE!	Undetermined	Undetermined	#VALUE!	#VALUE!	#VALUE!
R_IPDDI	0.66	0.66	0	NEITHER	0.66	0.66	0	NEITHER	NEITHER
R_IPDPtm	0	0	0	NEITHER	0	0	0	NEITHER	NEITHER
R_IPMD	3.15747	2.88221	0.275259	COLD	7.09464	7.17325	-0.078612	WARM	Undecided
R_IPPMIa	-2.48964	-2.71817	-0.228532	WARM	1.70703	1.85569	-0.148663	WARM	WARM
R_IPPMIb	2.48964	2.71817	-0.228532	WARM	-1.70703	-1.85569	-0.148663	WARM	WARM
R_IPPS	-7.507	-7.507	0	NEITHER	-7.507	-7.507	0	NEITHER	NEITHER
R_IPPSm	-7.507	-7.507	0	NEITHER	-7.507	-7.507	0	NEITHER	NEITHER
R_ITCOALm	1.23623	1.44262	-0.206385	WARM	-2.48822	-2.61659	-0.128368	WARM	WARM
R_KARA1im	-1.72327	-1.54021	0.183061	COLD	-6.68535	-6.94828	-0.262929	WARM	Undecided
R_KARA2im	-1.72327	-1.54021	0.183061	COLD	-6.68535	-6.94828	-0.262929	WARM	Undecided
R_KYN	-15.3556	-15.5842	-0.228532	WARM	-11.159	-11.0103	0.148663	COLD	Undecided
R_KYN3OX	-93.79	-93.6069	0.183061	COLD	-98.752	-99.015	-0.262929	WARM	Undecided
R_Kt2r	Undetermined	Undetermined	#VALUE!	#VALUE!	Undetermined	Undetermined	#VALUE!	#VALUE!	#VALUE!
R_LALDO3	-4.18327	-4.00021	0.183061	COLD	-9.14535	-9.40828	-0.262929	WARM	Undecided
R_LANOSTAT_SC	Undetermined	Undetermined	#VALUE!	#VALUE!	Undetermined	Undetermined	#VALUE!	#VALUE!	#VALUE!
R_LANOSTESTH_SC	Undetermined	Undetermined	#VALUE!	#VALUE!	Undetermined	Undetermined	#VALUE!	#VALUE!	#VALUE!
R_LANOSTESTH_SCe	Undetermined	Undetermined	#VALUE!	#VALUE!	Undetermined	Undetermined	#VALUE!	#VALUE!	#VALUE!
R_LANOSTt	0	0	0	NEITHER	0	0	0	NEITHER	NEITHER
R_LCADi	-12.8655	-13.1408	-0.275259	WARM	-8.92836	-8.84975	0.078612	COLD	Undecided
R_LCYSTintv	0	0	0	NEITHER	0	0	0	NEITHER	NEITHER
R_LEUTA	2.66585	2.90545	-0.239605	WARM	0.888615	0.968484	-0.0798684	WARM	WARM
R_LEUTAm	2.66585	2.90545	-0.239605	WARM	0.888615	0.968484	-0.0798684	WARM	WARM
R_LEUTRS	Undetermined	Undetermined	#VALUE!	#VALUE!	Undetermined	Undetermined	#VALUE!	#VALUE!	#VALUE!
R_LEUTRSm	Undetermined	Undetermined	#VALUE!	#VALUE!	Undetermined	Undetermined	#VALUE!	#VALUE!	#VALUE!
R_LEUt2r	0	0	0	NEITHER	0	0	0	NEITHER	NEITHER
R_LEUt6	0	0	0	NEITHER	0	0	0	NEITHER	NEITHER
R_LEUt7	0	0	0	NEITHER	0	0	0	NEITHER	NEITHER
R_LGTHL	-7.72336	-7.49483	0.228532	COLD	-11.92	-12.0687	-0.148663	WARM	Undecided
R_LNS14DM	-295.975	-296.111	-0.136413	WARM	-298.271	-298.614	-0.342797	WARM	WARM
R_LNS14DMx	-292.897	-292.757	0.140182	COLD	-292.119	-291.909	0.210154	COLD	COLD
R_LNSTLS	-86.57	-86.57	0	NEITHER	-86.57	-86.57	0	NEITHER	NEITHER
R_LPCAT_SC	Undetermined	Undetermined	#VALUE!	#VALUE!	Undetermined	Undetermined	#VALUE!	#VALUE!	#VALUE!
R_LPP_SC	Undetermined	Undetermined	#VALUE!	#VALUE!	Undetermined	Undetermined	#VALUE!	#VALUE!	#VALUE!
R_LSERDHr	3.18327	3.00021	0.183061	COLD	8.14535	8.40828	-0.262929	WARM	Undecided
R_LYSTRS	Undetermined	Undetermined	#VALUE!	#VALUE!	Undetermined	Undetermined	#VALUE!	#VALUE!	#VALUE!
R_LYSTRSm	Undetermined	Undetermined	#VALUE!	#VALUE!	Undetermined	Undetermined	#VALUE!	#VALUE!	#VALUE!
R_LYSt2m	0	0	0	NEITHER	0	0	0	NEITHER	NEITHER
R_LYSt2r	0	0	0	NEITHER	0	0	0	NEITHER	NEITHER
R_LYSt6	0	0	0	NEITHER	0	0	0	NEITHER	NEITHER
R_L_LACD2cm	Undetermined	Undetermined	#VALUE!	#VALUE!	Undetermined	Undetermined	#VALUE!	#VALUE!	#VALUE!
R_L_LACt2r	0	0	0	NEITHER	0	0	0	NEITHER	NEITHER
R_L_LACtm	0	0	0	NEITHER	0	0	0	NEITHER	NEITHER
R_MACACI	0	0	0	NEITHER	0	0	0	NEITHER	NEITHER
R_MALOAAtp	0	0	0	NEITHER	0	0	0	NEITHER	NEITHER
R_MALS	-8.967	-8.967	0	NEITHER	-4.77033	-4.39314	0.377195	COLD	Undecided
R_MALSp	-8.967	-8.967	0	NEITHER	-4.77033	-4.39314	0.377195	COLD	Undecided
R_MALT	-3.113	-3.113	0	NEITHER	-3.113	-3.113	0	NEITHER	NEITHER
R_MALTt2	0	0	0	NEITHER	0	0	0	NEITHER	NEITHER
R_MALt2r	0	0	0	NEITHER	0	0	0	NEITHER	NEITHER
R_MALtm	0	0	0	NEITHER	0	0	0	NEITHER	NEITHER
R_MAN1PT	13.1426	13.3712	-0.228532	WARM	8.94597	8.79731	0.148663	COLD	Undecided
R_MAN6PI	-3.23571	-3.44654	-0.210832	WARM	0.960957	1.12732	-0.166363	WARM	WARM
R_MANNANter	Undetermined	Undetermined	#VALUE!	#VALUE!	Undetermined	Undetermined	#VALUE!	#VALUE!	#VALUE!
R_MANt2	0	0	0	NEITHER	0	0	0	NEITHER	NEITHER
R_MCITDm	-1.06964	-1.29817	-0.228532	WARM	3.12703	3.27569	-0.148663	WARM	WARM
R_MCITL2m	6.00491	6.09703	-0.0921188	WARM	1.80824	1.52317	0.285076	COLD	Undecided
R_MCITSm	-10.737	-10.737	0	NEITHER	-10.737	-10.737	0	NEITHER	NEITHER
R_MCOATA	Undetermined	Undetermined	#VALUE!	#VALUE!	Undetermined	Undetermined	#VALUE!	#VALUE!	#VALUE!
R_MCOATAm	Undetermined	Undetermined	#VALUE!	#VALUE!	Undetermined	Undetermined	#VALUE!	#VALUE!	#VALUE!
R_MDH	3.15747	2.88221	0.275259	COLD	7.09464	7.17325	-0.078612	WARM	Undecided
R_MDHm	3.15747	2.88221	0.275259	COLD	7.09464	7.17325	-0.078612	WARM	Undecided
R_MDHp	3.15747	2.88221	0.275259	COLD	7.09464	7.17325	-0.078612	WARM	Undecided
R_MDRPD	Undetermined	Undetermined	#VALUE!	#VALUE!	Undetermined	Undetermined	#VALUE!	#VALUE!	#VALUE!
R_ME1m	1.05961	1.03621	0.0234034	COLD	0.800112	0.753384	0.0467273	COLD	COLD
R_ME2m	2.08541	2.15421	-0.0687949	WARM	2.85082	2.98841	-0.13759	WARM	WARM
R_MELIBt2	0	0	0	NEITHER	0	0	0	NEITHER	NEITHER
R_MELTGH	-3.113	-3.113	0	NEITHER	-3.113	-3.113	0	NEITHER	NEITHER
R_METAT	-2.70429	-2.6699	0.0343974	COLD	-3.00606	-2.99878	0.0072752	COLD	COLD
R_METB1	-11.8986	-12.1272	-0.228532	WARM	-7.70197	-7.55331	0.148663	COLD	Undecided
R_METS	-18.4786	-18.7072	-0.228532	WARM	-14.282	-14.1333	0.148663	COLD	Undecided
R_METTRS	Undetermined	Undetermined	#VALUE!	#VALUE!	Undetermined	Undetermined	#VALUE!	#VALUE!	#VALUE!
R_METTRSm	Undetermined	Undetermined	#VALUE!	#VALUE!	Undetermined	Undetermined	#VALUE!	#VALUE!	#VALUE!
R_METt2m	0	0	0	NEITHER	0	0	0	NEITHER	NEITHER
R_METt2r	0	0	0	NEITHER	0	0	0	NEITHER	NEITHER
R_MEVK1	-17.2544	-17.5442	-0.289806	WARM	-12.5855	-12.4557	0.129831	COLD	Undecided
R_MEVK2	-16.5726	-16.8012	-0.228532	WARM	-12.376	-12.2273	0.148663	COLD	Undecided
R_MEVK3	-16.5726	-16.8012	-0.228532	WARM	-12.376	-12.2273	0.148663	COLD	Undecided
R_MEVK4	-16.5726	-16.8012	-0.228532	WARM	-12.376	-12.2273	0.148663	COLD	Undecided
R_MFAPS_SC	Undetermined	Undetermined	#VALUE!	#VALUE!	Undetermined	Undetermined	#VALUE!	#VALUE!	#VALUE!
R_MGSA	-2.79919	-2.93358	-0.134387	WARM	1.39748	1.64029	-0.242808	WARM	WARM
R_MHPGLUT	-6.406	-6.406	0	NEITHER	-6.406	-6.406	0	NEITHER	NEITHER
R_MI13456PKn	-17.2544	-17.5442	-0.289806	WARM	-12.5855	-12.4557	0.129831	COLD	Undecided
R_MI1345PKn	-17.2544	-17.5442	-0.289806	WARM	-12.5855	-12.4557	0.129831	COLD	Undecided
R_MI1456PKn	-17.2544	-17.5442	-0.289806	WARM	-12.5855	-12.4557	0.129831	COLD	Undecided
R_MI145P6Kn	-17.2544	-17.5442	-0.289806	WARM	-12.5855	-12.4557	0.129831	COLD	Undecided
R_MI145PKn	-17.2544	-17.5442	-0.289806	WARM	-12.5855	-12.4557	0.129831	COLD	Undecided
R_MI145Ptn	0	0	0	NEITHER	0	0	0	NEITHER	NEITHER
R_MI1PP	10.191	10.4586	-0.267659	WARM	5.9943	5.88477	0.109536	COLD	Undecided
R_MI1PS	-1.68	-1.68	0	NEITHER	-1.68	-1.68	0	NEITHER	NEITHER
R_MINOHPtn	0	0	0	NEITHER	0	0	0	NEITHER	NEITHER
R_MIP2C124PLC_SC	Undetermined	Undetermined	#VALUE!	#VALUE!	Undetermined	Undetermined	#VALUE!	#VALUE!	#VALUE!
R_MIP2C126PLC_SC	Undetermined	Undetermined	#VALUE!	#VALUE!	Undetermined	Undetermined	#VALUE!	#VALUE!	#VALUE!
R_MIP2C224PLC_SC	Undetermined	Undetermined	#VALUE!	#VALUE!	Undetermined	Undetermined	#VALUE!	#VALUE!	#VALUE!
R_MIP2C226PLC_SC	Undetermined	Undetermined	#VALUE!	#VALUE!	Undetermined	Undetermined	#VALUE!	#VALUE!	#VALUE!
R_MIP2C324PLC_SC	Undetermined	Undetermined	#VALUE!	#VALUE!	Undetermined	Undetermined	#VALUE!	#VALUE!	#VALUE!
R_MIP2C326PLC_SC	Undetermined	Undetermined	#VALUE!	#VALUE!	Undetermined	Undetermined	#VALUE!	#VALUE!	#VALUE!
R_MIP2CS124_SC	Undetermined	Undetermined	#VALUE!	#VALUE!	Undetermined	Undetermined	#VALUE!	#VALUE!	#VALUE!
R_MIP2CS126_SC	Undetermined	Undetermined	#VALUE!	#VALUE!	Undetermined	Undetermined	#VALUE!	#VALUE!	#VALUE!
R_MIP2CS224_SC	Undetermined	Undetermined	#VALUE!	#VALUE!	Undetermined	Undetermined	#VALUE!	#VALUE!	#VALUE!
R_MIP2CS226_SC	Undetermined	Undetermined	#VALUE!	#VALUE!	Undetermined	Undetermined	#VALUE!	#VALUE!	#VALUE!
R_MIP2CS324_SC	Undetermined	Undetermined	#VALUE!	#VALUE!	Undetermined	Undetermined	#VALUE!	#VALUE!	#VALUE!
R_MIP2CS326_SC	Undetermined	Undetermined	#VALUE!	#VALUE!	Undetermined	Undetermined	#VALUE!	#VALUE!	#VALUE!
R_MIPC124PLC_SC	Undetermined	Undetermined	#VALUE!	#VALUE!	Undetermined	Undetermined	#VALUE!	#VALUE!	#VALUE!
R_MIPC126PLC_SC	Undetermined	Undetermined	#VALUE!	#VALUE!	Undetermined	Undetermined	#VALUE!	#VALUE!	#VALUE!
R_MIPC224PLC_SC	Undetermined	Undetermined	#VALUE!	#VALUE!	Undetermined	Undetermined	#VALUE!	#VALUE!	#VALUE!
R_MIPC226PLC_SC	Undetermined	Undetermined	#VALUE!	#VALUE!	Undetermined	Undetermined	#VALUE!	#VALUE!	#VALUE!
R_MIPC324PLC_SC	Undetermined	Undetermined	#VALUE!	#VALUE!	Undetermined	Undetermined	#VALUE!	#VALUE!	#VALUE!
R_MIPC326PLC_SC	Undetermined	Undetermined	#VALUE!	#VALUE!	Undetermined	Undetermined	#VALUE!	#VALUE!	#VALUE!
R_MIPCS124_SC	Undetermined	Undetermined	#VALUE!	#VALUE!	Undetermined	Undetermined	#VALUE!	#VALUE!	#VALUE!
R_MIPCS126_SC	Undetermined	Undetermined	#VALUE!	#VALUE!	Undetermined	Undetermined	#VALUE!	#VALUE!	#VALUE!
R_MIPCS224_SC	Undetermined	Undetermined	#VALUE!	#VALUE!	Undetermined	Undetermined	#VALUE!	#VALUE!	#VALUE!
R_MIPCS226_SC	Undetermined	Undetermined	#VALUE!	#VALUE!	Undetermined	Undetermined	#VALUE!	#VALUE!	#VALUE!
R_MIPCS324_SC	Undetermined	Undetermined	#VALUE!	#VALUE!	Undetermined	Undetermined	#VALUE!	#VALUE!	#VALUE!
R_MIPCS326_SC	Undetermined	Undetermined	#VALUE!	#VALUE!	Undetermined	Undetermined	#VALUE!	#VALUE!	#VALUE!
R_MMETt2	0	0	0	NEITHER	0	0	0	NEITHER	NEITHER
R_MOHMT	1.06964	1.29817	-0.228532	WARM	-3.12703	-3.27569	-0.148663	WARM	WARM
R_MTAP	Undetermined	Undetermined	#VALUE!	#VALUE!	Undetermined	Undetermined	#VALUE!	#VALUE!	#VALUE!
R_MTHFC	-0.613	-0.613	0	NEITHER	-0.613	-0.613	0	NEITHER	NEITHER
R_MTHFCm	-0.613	-0.613	0	NEITHER	-0.613	-0.613	0	NEITHER	NEITHER
R_MTHFD	2.42591	2.47138	-0.0454709	WARM	3.19132	3.30559	-0.114266	WARM	WARM
R_MTHFD2i	1.40011	1.35338	0.0467273	COLD	1.14061	1.07056	0.0700513	COLD	COLD
R_MTHFDm	2.42591	2.47138	-0.0454709	WARM	3.19132	3.30559	-0.114266	WARM	WARM
R_MTHFR3	10.3194	10.731	-0.411592	WARM	1.16063	0.749033	0.411592	COLD	Undecided
R_MTRI	Undetermined	Undetermined	#VALUE!	#VALUE!	Undetermined	Undetermined	#VALUE!	#VALUE!	#VALUE!
R_NABTNO	-12.8655	-13.1408	-0.275259	WARM	-8.92836	-8.84975	0.078612	COLD	Undecided
R_NACt	0	0	0	NEITHER	0	0	0	NEITHER	NEITHER
R_NADDPp	-34.4366	-34.9816	-0.544996	WARM	-25.9892	-25.7749	0.214255	COLD	Undecided
R_NADH2_u6cm	Undetermined	Undetermined	#VALUE!	#VALUE!	Undetermined	Undetermined	#VALUE!	#VALUE!	#VALUE!
R_NADH2_u6m	Undetermined	Undetermined	#VALUE!	#VALUE!	Undetermined	Undetermined	#VALUE!	#VALUE!	#VALUE!
R_NADK	-19.4143	-19.8983	-0.48394	WARM	-13.8925	-13.8801	0.0123625	COLD	Undecided
R_NADKm	-19.4143	-19.8983	-0.48394	WARM	-13.8925	-13.8801	0.0123625	COLD	Undecided
R_NADN	-8.75828	-9.21535	-0.457063	WARM	-0.624448	-0.350446	0.274002	COLD	Undecided
R_NADNm	-8.75828	-9.21535	-0.457063	WARM	-0.624448	-0.350446	0.274002	COLD	Undecided
R_NADPPPS	12.3509	12.8127	-0.461793	WARM	7.30126	7.30919	-0.00793249	WARM	WARM
R_NADPPPSm	12.3509	12.8127	-0.461793	WARM	7.30126	7.30919	-0.00793249	WARM	WARM
R_NADPt	0	0	0	NEITHER	0	0	0	NEITHER	NEITHER
R_NADS1	-14.081	-14.1736	-0.0926631	WARM	-13.8096	-13.8779	-0.0682752	WARM	WARM
R_NADS1n	-14.081	-14.1736	-0.0926631	WARM	-13.8096	-13.8779	-0.0682752	WARM	WARM
R_NADtn	0	0	0	NEITHER	0	0	0	NEITHER	NEITHER
R_NAPRT	2.47264	2.70117	-0.228532	WARM	-1.72403	-1.87269	-0.148663	WARM	WARM
R_NAPRTm	2.47264	2.70117	-0.228532	WARM	-1.72403	-1.87269	-0.148663	WARM	WARM
R_NAt3_1	Undetermined	Undetermined	#VALUE!	#VALUE!	Undetermined	Undetermined	#VALUE!	#VALUE!	#VALUE!
R_NDP1	-6.7309	-6.72317	0.00773826	COLD	-7.19128	-7.22492	-0.0336398	WARM	Undecided
R_NDP3	-6.38167	-6.34254	0.0391272	COLD	-6.38167	-6.34254	0.0391272	COLD	COLD
R_NDP3g	-6.38167	-6.34254	0.0391272	COLD	-6.38167	-6.34254	0.0391272	COLD	COLD
R_NDP4	-6.38167	-6.34254	0.0391272	COLD	-6.38167	-6.34254	0.0391272	COLD	COLD
R_NDP7	-6.38167	-6.34254	0.0391272	COLD	-6.38167	-6.34254	0.0391272	COLD	COLD
R_NDPK1	-0.681737	-0.743011	-0.0612742	WARM	-0.209527	-0.228359	-0.0188322	WARM	WARM
R_NDPK2	-0.681737	-0.743011	-0.0612742	WARM	-0.209527	-0.228359	-0.0188322	WARM	WARM
R_NDPK3	-0.681737	-0.743011	-0.0612742	WARM	-0.209527	-0.228359	-0.0188322	WARM	WARM
R_NDPK4	-0.681737	-0.743011	-0.0612742	WARM	-0.209527	-0.228359	-0.0188322	WARM	WARM
R_NDPK5	-0.681737	-0.743011	-0.0612742	WARM	-0.209527	-0.228359	-0.0188322	WARM	WARM
R_NDPK6	-0.681737	-0.743011	-0.0612742	WARM	-0.209527	-0.228359	-0.0188322	WARM	WARM
R_NDPK7	-0.681737	-0.743011	-0.0612742	WARM	-0.209527	-0.228359	-0.0188322	WARM	WARM
R_NDPK8	-0.681737	-0.743011	-0.0612742	WARM	-0.209527	-0.228359	-0.0188322	WARM	WARM
R_NDPK9	-0.681737	-0.743011	-0.0612742	WARM	-0.209527	-0.228359	-0.0188322	WARM	WARM
R_NFORTYRt	Undetermined	Undetermined	#VALUE!	#VALUE!	Undetermined	Undetermined	#VALUE!	#VALUE!	#VALUE!
R_NFTYROX	Undetermined	Undetermined	#VALUE!	#VALUE!	Undetermined	Undetermined	#VALUE!	#VALUE!	#VALUE!
R_NH4t	0	0	0	NEITHER	0	0	0	NEITHER	NEITHER
R_NH4ti	0	0	0	NEITHER	0	0	0	NEITHER	NEITHER
R_NH4tm	0	0	0	NEITHER	0	0	0	NEITHER	NEITHER
R_NH4tn	0	0	0	NEITHER	0	0	0	NEITHER	NEITHER
R_NH4tp	0	0	0	NEITHER	0	0	0	NEITHER	NEITHER
R_NMNAT	13.09	13.3138	-0.223802	WARM	8.85109	8.6939	0.157191	COLD	Undecided
R_NMNATm	13.09	13.3138	-0.223802	WARM	8.85109	8.6939	0.157191	COLD	Undecided
R_NMNTP	0	0	0	NEITHER	0	0	0	NEITHER	NEITHER
R_NMNt2m	0	0	0	NEITHER	0	0	0	NEITHER	NEITHER
R_NMNt2p	0	0	0	NEITHER	0	0	0	NEITHER	NEITHER
R_NNAMr	-4.723	-4.723	0	NEITHER	-4.723	-4.723	0	NEITHER	NEITHER
R_NNAMrm	-4.723	-4.723	0	NEITHER	-4.723	-4.723	0	NEITHER	NEITHER
R_NNAT	10.5474	10.5426	0.00472977	COLD	10.2456	10.2138	0.031852	COLD	COLD
R_NNATm	10.5474	10.5426	0.00472977	COLD	10.2456	10.2138	0.031852	COLD	COLD
R_NNDPR	2.62264	2.85117	-0.228532	WARM	-1.57403	-1.72269	-0.148663	WARM	WARM
R_NNDPRm	2.62264	2.85117	-0.228532	WARM	-1.57403	-1.72269	-0.148663	WARM	WARM
R_NNMT	-3.8	-3.8	0	NEITHER	-3.8	-3.8	0	NEITHER	NEITHER
R_NTD1	10.191	10.4586	-0.267659	WARM	5.9943	5.88477	0.109536	COLD	Undecided
R_NTD10	10.191	10.4586	-0.267659	WARM	5.9943	5.88477	0.109536	COLD	Undecided
R_NTD11	10.191	10.4586	-0.267659	WARM	5.9943	5.88477	0.109536	COLD	Undecided
R_NTD2	10.191	10.4586	-0.267659	WARM	5.9943	5.88477	0.109536	COLD	Undecided
R_NTD3	10.191	10.4586	-0.267659	WARM	5.9943	5.88477	0.109536	COLD	Undecided
R_NTD4	10.191	10.4586	-0.267659	WARM	5.9943	5.88477	0.109536	COLD	Undecided
R_NTD5	10.191	10.4586	-0.267659	WARM	5.9943	5.88477	0.109536	COLD	Undecided
R_NTD6	10.191	10.4586	-0.267659	WARM	5.9943	5.88477	0.109536	COLD	Undecided
R_NTD7	8.62668	8.75374	-0.127061	WARM	8.31308	8.41195	-0.0988743	WARM	WARM
R_NTD8	10.191	10.4586	-0.267659	WARM	5.9943	5.88477	0.109536	COLD	Undecided
R_NTD9	10.191	10.4586	-0.267659	WARM	5.9943	5.88477	0.109536	COLD	Undecided
R_NTP3	-6.38167	-6.34254	0.0391272	COLD	-6.38167	-6.34254	0.0391272	COLD	COLD
R_NTP4	-6.38167	-6.34254	0.0391272	COLD	-6.38167	-6.34254	0.0391272	COLD	COLD
R_NTRLASE	4.34664	4.57517	-0.228532	WARM	0.149973	0.00130987	0.148663	COLD	Undecided
R_NTRLASE2	-3.94336	-3.71483	0.228532	COLD	-8.14003	-8.28869	-0.148663	WARM	Undecided
R_NTRLASE3	0.376515	0.993315	-0.6168	WARM	-8.01682	-8.15441	-0.13759	WARM	WARM
R_O2t	0	0	0	NEITHER	0	0	0	NEITHER	NEITHER
R_O2ter	0	0	0	NEITHER	0	0	0	NEITHER	NEITHER
R_O2tm	0	0	0	NEITHER	0	0	0	NEITHER	NEITHER
R_OAAt	0	0	0	NEITHER	0	0	0	NEITHER	NEITHER
R_OAAt2m	0	0	0	NEITHER	0	0	0	NEITHER	NEITHER
R_OBDHm	-8.65589	-8.70262	-0.0467273	WARM	-8.91539	-8.98544	-0.0700513	WARM	WARM
R_OCBTi	0.795554	0.817983	-0.0224298	WARM	0.795554	0.817983	-0.0224298	WARM	WARM
R_OCDCAt	0	0	0	NEITHER	0	0	0	NEITHER	NEITHER
R_OCDCEAt	Undetermined	Undetermined	#VALUE!	#VALUE!	Undetermined	Undetermined	#VALUE!	#VALUE!	#VALUE!
R_OCDCYAt	0	0	0	NEITHER	0	0	0	NEITHER	NEITHER
R_OHACT1	Undetermined	Undetermined	#VALUE!	#VALUE!	Undetermined	Undetermined	#VALUE!	#VALUE!	#VALUE!
R_OHACT2	-3.614	-3.614	0	NEITHER	-3.614	-3.614	0	NEITHER	NEITHER
R_OHACT3	Undetermined	Undetermined	#VALUE!	#VALUE!	Undetermined	Undetermined	#VALUE!	#VALUE!	#VALUE!
R_OHACT4	Undetermined	Undetermined	#VALUE!	#VALUE!	Undetermined	Undetermined	#VALUE!	#VALUE!	#VALUE!
R_OHACT5	-3.614	-3.614	0	NEITHER	-3.614	-3.614	0	NEITHER	NEITHER
R_OHPBAT	-2.66585	-2.90545	-0.239605	WARM	-0.888615	-0.968484	-0.0798684	WARM	WARM
R_OMCDC	-3.09	-3.09	0	NEITHER	-3.09	-3.09	0	NEITHER	NEITHER
R_OMCDCm	-3.09	-3.09	0	NEITHER	-3.09	-3.09	0	NEITHER	NEITHER
R_OMPDC	-1.32	-1.32	0	NEITHER	-1.32	-1.32	0	NEITHER	NEITHER
R_ORNDC	-6.70703	-7.03213	-0.325097	WARM	-2.51036	-2.45827	0.0520974	COLD	Undecided
R_ORNTA	-1.95119	-2.03668	-0.0854923	WARM	0.468251	0.600217	-0.131966	WARM	WARM
R_ORNTACim	-0.70284	-0.766011	-0.0631709	WARM	-0.70284	-0.766011	-0.0631709	WARM	WARM
R_ORNt2r	0	0	0	NEITHER	0	0	0	NEITHER	NEITHER
R_ORNt3m	0	0	0	NEITHER	0	0	0	NEITHER	NEITHER
R_ORPT	3.01	3.01	0	NEITHER	3.01	3.01	0	NEITHER	NEITHER
R_OXAGm	-3.09	-3.09	0	NEITHER	-3.09	-3.09	0	NEITHER	NEITHER
R_OXO2Ctm	0	0	0	NEITHER	0	0	0	NEITHER	NEITHER
R_P5CDm	10.5966	11.1667	-0.570073	WARM	1.94379	1.73615	0.207641	COLD	Undecided
R_P5CR	15.0994	15.511	-0.411592	WARM	5.94063	5.52903	0.411592	COLD	Undecided
R_PACALDt	0	0	0	NEITHER	0	0	0	NEITHER	NEITHER
R_PACALDtm	0	0	0	NEITHER	0	0	0	NEITHER	NEITHER
R_PAK_SC	Undetermined	Undetermined	#VALUE!	#VALUE!	Undetermined	Undetermined	#VALUE!	#VALUE!	#VALUE!
R_PAN4Ptm	0	0	0	NEITHER	0	0	0	NEITHER	NEITHER
R_PANTS	-20.8836	-21.2048	-0.321195	WARM	-16.6751	-16.618	0.0570641	COLD	Undecided
R_PANTtm	0	0	0	NEITHER	0	0	0	NEITHER	NEITHER
R_PAPSR	Undetermined	Undetermined	#VALUE!	#VALUE!	Undetermined	Undetermined	#VALUE!	#VALUE!	#VALUE!
R_PAPt	0	0	0	NEITHER	0	0	0	NEITHER	NEITHER
R_PAPtm	0	0	0	NEITHER	0	0	0	NEITHER	NEITHER
R_PAtm_SC	Undetermined	Undetermined	#VALUE!	#VALUE!	Undetermined	Undetermined	#VALUE!	#VALUE!	#VALUE!
R_PC	-4.12255	-4.39655	-0.274002	WARM	0.546327	0.691962	-0.145634	WARM	WARM
R_PCDAGAT	Undetermined	Undetermined	#VALUE!	#VALUE!	Undetermined	Undetermined	#VALUE!	#VALUE!	#VALUE!
R_PDE1	-17.2587	-17.1181	0.140598	COLD	-21.1418	-21.3502	-0.20841	WARM	Undecided
R_PDE2	-18.823	-18.823	0	NEITHER	-18.823	-18.823	0	NEITHER	NEITHER
R_PDE3	-18.823	-18.823	0	NEITHER	-18.823	-18.823	0	NEITHER	NEITHER
R_PDE4	-18.823	-18.823	0	NEITHER	-18.823	-18.823	0	NEITHER	NEITHER
R_PDE5	Undetermined	Undetermined	#VALUE!	#VALUE!	Undetermined	Undetermined	#VALUE!	#VALUE!	#VALUE!
R_PDHcm	-1.51453	-1.78979	-0.275259	WARM	2.42264	2.50125	-0.078612	WARM	WARM
R_PDHm	-11.458	-11.7566	-0.298583	WARM	-7.52087	-7.46558	0.055288	COLD	Undecided
R_PDX5PO	-28.0397	-28.0397	0	NEITHER	-28.0397	-28.0397	0	NEITHER	NEITHER
R_PENDPtm	0	0	0	NEITHER	0	0	0	NEITHER	NEITHER
R_PEPAT	Undetermined	Undetermined	#VALUE!	#VALUE!	Undetermined	Undetermined	#VALUE!	#VALUE!	#VALUE!
R_PEPDt3	Undetermined	Undetermined	#VALUE!	#VALUE!	Undetermined	Undetermined	#VALUE!	#VALUE!	#VALUE!
R_PETHCT	13.1426	13.3712	-0.228532	WARM	8.94597	8.79731	0.148663	COLD	Undecided
R_PETOHM_SC	Undetermined	Undetermined	#VALUE!	#VALUE!	Undetermined	Undetermined	#VALUE!	#VALUE!	#VALUE!
R_PEtg_SC	Undetermined	Undetermined	#VALUE!	#VALUE!	Undetermined	Undetermined	#VALUE!	#VALUE!	#VALUE!
R_PEtm_SC	Undetermined	Undetermined	#VALUE!	#VALUE!	Undetermined	Undetermined	#VALUE!	#VALUE!	#VALUE!
R_PEtv_SC	Undetermined	Undetermined	#VALUE!	#VALUE!	Undetermined	Undetermined	#VALUE!	#VALUE!	#VALUE!
R_PFK	-14.4188	-14.4537	-0.0349418	WARM	-13.4091	-13.3533	0.0558077	COLD	Undecided
R_PFK26	-17.2544	-17.5442	-0.289806	WARM	-12.5855	-12.4557	0.129831	COLD	Undecided
R_PFK_2	-17.2544	-17.5442	-0.289806	WARM	-12.5855	-12.4557	0.129831	COLD	Undecided
R_PFK_3	-17.2544	-17.5442	-0.289806	WARM	-12.5855	-12.4557	0.129831	COLD	Undecided
R_PGAMT	0	0	0	NEITHER	0	0	0	NEITHER	NEITHER
R_PGCD	0.673	0.174438	0.498562	COLD	8.80684	9.03934	-0.232504	WARM	Undecided
R_PGI	-0.89	-0.89	0	NEITHER	-0.89	-0.89	0	NEITHER	NEITHER
R_PGK	-10.0662	-10.3508	-0.284577	WARM	-5.39733	-5.26227	0.13506	COLD	Undecided
R_PGL	-4.21168	-4.09741	0.114266	COLD	-7.80177	-8.01018	-0.20841	WARM	Undecided
R_PGM	1.11248	1.21247	-0.0999896	WARM	1.11248	1.21247	-0.0999896	WARM	WARM
R_PGMT	1.27132	1.38559	-0.114266	WARM	2.92535	3.18828	-0.262929	WARM	WARM
R_PGPPAm_SC	Undetermined	Undetermined	#VALUE!	#VALUE!	Undetermined	Undetermined	#VALUE!	#VALUE!	#VALUE!
R_PHCDm	8.07675	8.25856	-0.181804	WARM	3.62058	3.40187	0.218714	COLD	Undecided
R_PHCHGSm	20.9423	21.3993	-0.457063	WARM	12.5489	12.2516	0.297326	COLD	Undecided
R_PHEACt	0	0	0	NEITHER	0	0	0	NEITHER	NEITHER
R_PHETA1	2.66585	2.90545	-0.239605	WARM	0.888615	0.968484	-0.0798684	WARM	WARM
R_PHETRS	Undetermined	Undetermined	#VALUE!	#VALUE!	Undetermined	Undetermined	#VALUE!	#VALUE!	#VALUE!
R_PHETRSm	Undetermined	Undetermined	#VALUE!	#VALUE!	Undetermined	Undetermined	#VALUE!	#VALUE!	#VALUE!
R_PHEt2m	0	0	0	NEITHER	0	0	0	NEITHER	NEITHER
R_PHEt2r	0	0	0	NEITHER	0	0	0	NEITHER	NEITHER
R_PI35BP5P_SC	Undetermined	Undetermined	#VALUE!	#VALUE!	Undetermined	Undetermined	#VALUE!	#VALUE!	#VALUE!
R_PI3P4K_SC	Undetermined	Undetermined	#VALUE!	#VALUE!	Undetermined	Undetermined	#VALUE!	#VALUE!	#VALUE!
R_PI3P5K_SC	Undetermined	Undetermined	#VALUE!	#VALUE!	Undetermined	Undetermined	#VALUE!	#VALUE!	#VALUE!
R_PI45BP5P_SC	Undetermined	Undetermined	#VALUE!	#VALUE!	Undetermined	Undetermined	#VALUE!	#VALUE!	#VALUE!
R_PI45BPP_SC	Undetermined	Undetermined	#VALUE!	#VALUE!	Undetermined	Undetermined	#VALUE!	#VALUE!	#VALUE!
R_PI4P5K_SC	Undetermined	Undetermined	#VALUE!	#VALUE!	Undetermined	Undetermined	#VALUE!	#VALUE!	#VALUE!
R_PIN3K_SC	Undetermined	Undetermined	#VALUE!	#VALUE!	Undetermined	Undetermined	#VALUE!	#VALUE!	#VALUE!
R_PIN4K_SC	Undetermined	Undetermined	#VALUE!	#VALUE!	Undetermined	Undetermined	#VALUE!	#VALUE!	#VALUE!
R_PIN4Kn_SC	Undetermined	Undetermined	#VALUE!	#VALUE!	Undetermined	Undetermined	#VALUE!	#VALUE!	#VALUE!
R_PINOS_SC	Undetermined	Undetermined	#VALUE!	#VALUE!	Undetermined	Undetermined	#VALUE!	#VALUE!	#VALUE!
R_PIt2m	0	0	0	NEITHER	0	0	0	NEITHER	NEITHER
R_PIt2n	0	0	0	NEITHER	0	0	0	NEITHER	NEITHER
R_PIt2p	0	0	0	NEITHER	0	0	0	NEITHER	NEITHER
R_PIt2r	0	0	0	NEITHER	0	0	0	NEITHER	NEITHER
R_PIt2v	0	0	0	NEITHER	0	0	0	NEITHER	NEITHER
R_PIt5m	0	0	0	NEITHER	0	0	0	NEITHER	NEITHER
R_PLBP1I_SCe	Undetermined	Undetermined	#VALUE!	#VALUE!	Undetermined	Undetermined	#VALUE!	#VALUE!	#VALUE!
R_PLBPC_SC	Undetermined	Undetermined	#VALUE!	#VALUE!	Undetermined	Undetermined	#VALUE!	#VALUE!	#VALUE!
R_PLBPC_SCe	Undetermined	Undetermined	#VALUE!	#VALUE!	Undetermined	Undetermined	#VALUE!	#VALUE!	#VALUE!
R_PLD_SC	Undetermined	Undetermined	#VALUE!	#VALUE!	Undetermined	Undetermined	#VALUE!	#VALUE!	#VALUE!
R_PMANM	2.34571	2.55654	-0.210832	WARM	-1.85096	-2.01732	-0.166363	WARM	WARM
R_PMDPHT	10.191	10.4586	-0.267659	WARM	5.9943	5.88477	0.109536	COLD	Undecided
R_PMETM_SC	Undetermined	Undetermined	#VALUE!	#VALUE!	Undetermined	Undetermined	#VALUE!	#VALUE!	#VALUE!
R_PMEVK	-0.681737	-0.743011	-0.0612742	WARM	-0.209527	-0.228359	-0.0188322	WARM	WARM
R_PMI12346PH	Undetermined	Undetermined	#VALUE!	#VALUE!	Undetermined	Undetermined	#VALUE!	#VALUE!	#VALUE!
R_PMI12346PS	Undetermined	Undetermined	#VALUE!	#VALUE!	Undetermined	Undetermined	#VALUE!	#VALUE!	#VALUE!
R_PMI1346PH	Undetermined	Undetermined	#VALUE!	#VALUE!	Undetermined	Undetermined	#VALUE!	#VALUE!	#VALUE!
R_PMI1346PS	Undetermined	Undetermined	#VALUE!	#VALUE!	Undetermined	Undetermined	#VALUE!	#VALUE!	#VALUE!
R_PMPK	-0.681737	-0.743011	-0.0612742	WARM	-0.209527	-0.228359	-0.0188322	WARM	WARM
R_PNP	-16.4066	-16.9028	-0.49619	WARM	-8.01328	-7.75508	0.258199	COLD	Undecided
R_PNTK	-17.2544	-17.5442	-0.289806	WARM	-12.5855	-12.4557	0.129831	COLD	Undecided
R_PNTOt2	0	0	0	NEITHER	0	0	0	NEITHER	NEITHER
R_POLYAO	-23.5027	-23.5027	0	NEITHER	-23.5027	-23.5027	0	NEITHER	NEITHER
R_POLYAO2	-23.5027	-23.5027	0	NEITHER	-23.5027	-23.5027	0	NEITHER	NEITHER
R_POLYAO3	-23.5027	-23.5027	0	NEITHER	-23.5027	-23.5027	0	NEITHER	NEITHER
R_PPA	7.5523	7.85909	-0.306786	WARM	3.35563	3.28522	0.0704088	COLD	Undecided
R_PPAm	7.5523	7.85909	-0.306786	WARM	3.35563	3.28522	0.0704088	COLD	Undecided
R_PPBNGS	-20.3893	-20.8463	-0.457063	WARM	-11.9959	-11.6986	0.297326	COLD	Undecided
R_PPCDC	-3.09	-3.09	0	NEITHER	-3.09	-3.09	0	NEITHER	NEITHER
R_PPCK	-12.4378	-12.6731	-0.235287	WARM	-11.9656	-12.1584	-0.192845	WARM	WARM
R_PPM	0	0	0	NEITHER	0	0	0	NEITHER	NEITHER
R_PPNCL2	-19.8526	-20.0812	-0.228532	WARM	-15.656	-15.5073	0.148663	COLD	Undecided
R_PPND	-19.1825	-19.4578	-0.275259	WARM	-15.2454	-15.1668	0.078612	COLD	Undecided
R_PPND2	-18.1567	-18.3398	-0.183061	WARM	-13.1947	-12.9317	0.262929	COLD	Undecided
R_PPNDH	-31.6096	-31.8382	-0.228532	WARM	-27.413	-27.2643	0.148663	COLD	Undecided
R_PPPG9tm	Undetermined	Undetermined	#VALUE!	#VALUE!	Undetermined	Undetermined	#VALUE!	#VALUE!	#VALUE!
R_PPPGOm	Undetermined	Undetermined	#VALUE!	#VALUE!	Undetermined	Undetermined	#VALUE!	#VALUE!	#VALUE!
R_PPTTm	-13	-13	0	NEITHER	-13	-13	0	NEITHER	NEITHER
R_PPYRDC	-4.09	-4.09	0	NEITHER	-4.09	-4.09	0	NEITHER	NEITHER
R_PRAGSr	-6.60041	-6.62255	-0.022147	WARM	-6.1282	-6.1079	0.020295	COLD	Undecided
R_PRAIS	5.79431	5.3151	0.47921	COLD	14.6599	14.9775	-0.317621	WARM	Undecided
R_PRAIi	0.62	0.62	0	NEITHER	0.62	0.62	0	NEITHER	NEITHER
R_PRAMPC	6.57964	6.80817	-0.228532	WARM	2.38297	2.23431	0.148663	COLD	Undecided
R_PRASCS	-9.94962	-10.2548	-0.305197	WARM	-6.09035	-6.04868	0.0416726	COLD	Undecided
R_PRATPP	-20.3156	-20.5442	-0.228532	WARM	-16.119	-15.9703	0.148663	COLD	Undecided
R_PRFGS	-13.4214	-13.4182	0.00320272	COLD	-13.417	-13.4134	0.00359759	COLD	COLD
R_PRMICIi	Undetermined	Undetermined	#VALUE!	#VALUE!	Undetermined	Undetermined	#VALUE!	#VALUE!	#VALUE!
R_PRO1xm	-16.1252	-16.629	-0.50379	WARM	-7.99134	-7.76406	0.227275	COLD	Undecided
R_PROTRS	Undetermined	Undetermined	#VALUE!	#VALUE!	Undetermined	Undetermined	#VALUE!	#VALUE!	#VALUE!
R_PROt2r	0	0	0	NEITHER	0	0	0	NEITHER	NEITHER
R_PROtm	0	0	0	NEITHER	0	0	0	NEITHER	NEITHER
R_PRPPS	-17.6036	-17.9248	-0.321195	WARM	-13.3951	-13.338	0.0570641	COLD	Undecided
R_PRPPtm	0	0	0	NEITHER	0	0	0	NEITHER	NEITHER
R_PSCVTi	12.6974	12.9105	-0.21314	WARM	12.6974	12.9105	-0.21314	WARM	WARM
R_PSERDg_SC	Undetermined	Undetermined	#VALUE!	#VALUE!	Undetermined	Undetermined	#VALUE!	#VALUE!	#VALUE!
R_PSERDm_SC	Undetermined	Undetermined	#VALUE!	#VALUE!	Undetermined	Undetermined	#VALUE!	#VALUE!	#VALUE!
R_PSERDv_SC	Undetermined	Undetermined	#VALUE!	#VALUE!	Undetermined	Undetermined	#VALUE!	#VALUE!	#VALUE!
R_PSERS_SC	Undetermined	Undetermined	#VALUE!	#VALUE!	Undetermined	Undetermined	#VALUE!	#VALUE!	#VALUE!
R_PSERSm_SC	Undetermined	Undetermined	#VALUE!	#VALUE!	Undetermined	Undetermined	#VALUE!	#VALUE!	#VALUE!
R_PSERT	-2.66585	-2.90545	-0.239605	WARM	-0.888615	-0.968484	-0.0798684	WARM	WARM
R_PSPH1Pter	Undetermined	Undetermined	#VALUE!	#VALUE!	Undetermined	Undetermined	#VALUE!	#VALUE!	#VALUE!
R_PSPHPL	Undetermined	Undetermined	#VALUE!	#VALUE!	Undetermined	Undetermined	#VALUE!	#VALUE!	#VALUE!
R_PSPHS	-92.35	-92.1669	0.183061	COLD	-97.312	-97.575	-0.262929	WARM	Undecided
R_PSP_L	10.191	10.4586	-0.267659	WARM	5.9943	5.88477	0.109536	COLD	Undecided
R_PStg_SC	Undetermined	Undetermined	#VALUE!	#VALUE!	Undetermined	Undetermined	#VALUE!	#VALUE!	#VALUE!
R_PStm_SC	Undetermined	Undetermined	#VALUE!	#VALUE!	Undetermined	Undetermined	#VALUE!	#VALUE!	#VALUE!
R_PStv_SC	Undetermined	Undetermined	#VALUE!	#VALUE!	Undetermined	Undetermined	#VALUE!	#VALUE!	#VALUE!
R_PTD1INOtn_SC	Undetermined	Undetermined	#VALUE!	#VALUE!	Undetermined	Undetermined	#VALUE!	#VALUE!	#VALUE!
R_PTD4INOtn_SC	Undetermined	Undetermined	#VALUE!	#VALUE!	Undetermined	Undetermined	#VALUE!	#VALUE!	#VALUE!
R_PTE10x	-8.29964	-8.52817	-0.228532	WARM	-4.10297	-3.95431	0.148663	COLD	Undecided
R_PTE11x	-8.29964	-8.52817	-0.228532	WARM	-4.10297	-3.95431	0.148663	COLD	Undecided
R_PTE12x	Undetermined	Undetermined	#VALUE!	#VALUE!	Undetermined	Undetermined	#VALUE!	#VALUE!	#VALUE!
R_PTE2x	14.0604	13.8318	0.228532	COLD	18.257	18.4057	-0.148663	WARM	Undecided
R_PTE7x	-8.29964	-8.52817	-0.228532	WARM	-4.10297	-3.95431	0.148663	COLD	Undecided
R_PTE8x	-8.29964	-8.52817	-0.228532	WARM	-4.10297	-3.95431	0.148663	COLD	Undecided
R_PTE9x	-8.29964	-8.52817	-0.228532	WARM	-4.10297	-3.95431	0.148663	COLD	Undecided
R_PTPATi	10.5474	10.5426	0.00472977	COLD	10.2456	10.2138	0.031852	COLD	COLD
R_PTPATim	10.5474	10.5426	0.00472977	COLD	10.2456	10.2138	0.031852	COLD	COLD
R_PTRCt3i	0	0	0	NEITHER	0	0	0	NEITHER	NEITHER
R_PTRCtex2	0	0	0	NEITHER	0	0	0	NEITHER	NEITHER
R_PUNP1	-10.924	-11.1916	-0.267659	WARM	-6.7273	-6.61777	0.109536	COLD	Undecided
R_PUNP1m	-10.924	-11.1916	-0.267659	WARM	-6.7273	-6.61777	0.109536	COLD	Undecided
R_PUNP2	-10.924	-11.1916	-0.267659	WARM	-6.7273	-6.61777	0.109536	COLD	Undecided
R_PUNP3	-10.924	-11.1916	-0.267659	WARM	-6.7273	-6.61777	0.109536	COLD	Undecided
R_PUNP3m	-10.924	-11.1916	-0.267659	WARM	-6.7273	-6.61777	0.109536	COLD	Undecided
R_PUNP4	-10.924	-11.1916	-0.267659	WARM	-6.7273	-6.61777	0.109536	COLD	Undecided
R_PUNP5	-10.924	-11.1916	-0.267659	WARM	-6.7273	-6.61777	0.109536	COLD	Undecided
R_PUNP6	-10.924	-11.1916	-0.267659	WARM	-6.7273	-6.61777	0.109536	COLD	Undecided
R_PUNP7	-10.924	-11.1916	-0.267659	WARM	-6.7273	-6.61777	0.109536	COLD	Undecided
R_PYAM5PO	-25.5727	-25.5727	0	NEITHER	-25.5727	-25.5727	0	NEITHER	NEITHER
R_PYDAMK	-17.2544	-17.5442	-0.289806	WARM	-12.5855	-12.4557	0.129831	COLD	Undecided
R_PYDXK	-17.2544	-17.5442	-0.289806	WARM	-12.5855	-12.4557	0.129831	COLD	Undecided
R_PYDXNK	-17.2544	-17.5442	-0.289806	WARM	-12.5855	-12.4557	0.129831	COLD	Undecided
R_PYDXNO	-28.0397	-28.0397	0	NEITHER	-28.0397	-28.0397	0	NEITHER	NEITHER
R_PYDXO	97.4181	97.7609	-0.342797	WARM	91.1231	90.9001	0.222995	COLD	Undecided
R_PYK	10.3399	10.8271	-0.487143	WARM	5.67107	5.73858	-0.0675058	WARM	WARM
R_PYNP2r	-10.924	-11.1916	-0.267659	WARM	-6.7273	-6.61777	0.109536	COLD	Undecided
R_PYR5CDm	-7.51986	-7.31465	0.205208	COLD	-6.75445	-6.48045	0.274002	COLD	COLD
R_PYRDC	-4.67785	-4.78911	-0.111257	WARM	-4.67785	-4.78911	-0.111257	WARM	WARM
R_PYRDC2	-10.5838	-10.7477	-0.163922	WARM	-6.38713	-6.17386	0.213273	COLD	Undecided
R_PYRt	0	0	0	NEITHER	0	0	0	NEITHER	NEITHER
R_PYRt2	0	0	0	NEITHER	0	0	0	NEITHER	NEITHER
R_PYRt2m	0	0	0	NEITHER	0	0	0	NEITHER	NEITHER
R_PYRt2p	0	0	0	NEITHER	0	0	0	NEITHER	NEITHER
R_QUILSYN	-44.0423	-44.4993	-0.457063	WARM	-35.6489	-35.3516	0.297326	COLD	Undecided
R_QULNS	-4.89583	-5.25875	-0.362919	WARM	3.49751	3.88898	-0.391471	WARM	WARM
R_QULNtm	0	0	0	NEITHER	0	0	0	NEITHER	NEITHER
R_RAFGH	-3.113	-3.113	0	NEITHER	-3.113	-3.113	0	NEITHER	NEITHER
R_RBFK	Undetermined	Undetermined	#VALUE!	#VALUE!	Undetermined	Undetermined	#VALUE!	#VALUE!	#VALUE!
R_RBFKm	Undetermined	Undetermined	#VALUE!	#VALUE!	Undetermined	Undetermined	#VALUE!	#VALUE!	#VALUE!
R_RBFSa	Undetermined	Undetermined	#VALUE!	#VALUE!	Undetermined	Undetermined	#VALUE!	#VALUE!	#VALUE!
R_RBFSb	Undetermined	Undetermined	#VALUE!	#VALUE!	Undetermined	Undetermined	#VALUE!	#VALUE!	#VALUE!
R_RBK	-17.2544	-17.5442	-0.289806	WARM	-12.5855	-12.4557	0.129831	COLD	Undecided
R_RIBFLVt2	Undetermined	Undetermined	#VALUE!	#VALUE!	Undetermined	Undetermined	#VALUE!	#VALUE!	#VALUE!
R_RIBFLVtm	Undetermined	Undetermined	#VALUE!	#VALUE!	Undetermined	Undetermined	#VALUE!	#VALUE!	#VALUE!
R_RIBt2	0	0	0	NEITHER	0	0	0	NEITHER	NEITHER
R_RNDR1	Undetermined	Undetermined	#VALUE!	#VALUE!	Undetermined	Undetermined	#VALUE!	#VALUE!	#VALUE!
R_RNDR1n	Undetermined	Undetermined	#VALUE!	#VALUE!	Undetermined	Undetermined	#VALUE!	#VALUE!	#VALUE!
R_RNDR2	Undetermined	Undetermined	#VALUE!	#VALUE!	Undetermined	Undetermined	#VALUE!	#VALUE!	#VALUE!
R_RNDR2n	Undetermined	Undetermined	#VALUE!	#VALUE!	Undetermined	Undetermined	#VALUE!	#VALUE!	#VALUE!
R_RNDR3	Undetermined	Undetermined	#VALUE!	#VALUE!	Undetermined	Undetermined	#VALUE!	#VALUE!	#VALUE!
R_RNDR3n	Undetermined	Undetermined	#VALUE!	#VALUE!	Undetermined	Undetermined	#VALUE!	#VALUE!	#VALUE!
R_RNDR4	Undetermined	Undetermined	#VALUE!	#VALUE!	Undetermined	Undetermined	#VALUE!	#VALUE!	#VALUE!
R_RNDR4n	Undetermined	Undetermined	#VALUE!	#VALUE!	Undetermined	Undetermined	#VALUE!	#VALUE!	#VALUE!
R_RNMK	-17.2544	-17.5442	-0.289806	WARM	-12.5855	-12.4557	0.129831	COLD	Undecided
R_RNTR1	Undetermined	Undetermined	#VALUE!	#VALUE!	Undetermined	Undetermined	#VALUE!	#VALUE!	#VALUE!
R_RNTR2	Undetermined	Undetermined	#VALUE!	#VALUE!	Undetermined	Undetermined	#VALUE!	#VALUE!	#VALUE!
R_RNTR3	Undetermined	Undetermined	#VALUE!	#VALUE!	Undetermined	Undetermined	#VALUE!	#VALUE!	#VALUE!
R_RNTR4	Undetermined	Undetermined	#VALUE!	#VALUE!	Undetermined	Undetermined	#VALUE!	#VALUE!	#VALUE!
R_RPE	0	0	0	NEITHER	0	0	0	NEITHER	NEITHER
R_RPI	0.62	0.62	0	NEITHER	0.62	0.62	0	NEITHER	NEITHER
R_SACCD1	-10.4901	-10.6953	-0.205208	WARM	-11.2556	-11.5296	-0.274002	WARM	WARM
R_SACCD2	7.7985	7.6719	0.126596	COLD	9.31623	9.32604	-0.0098171	WARM	Undecided
R_SADT	12.5174	12.5126	0.00472977	COLD	12.2156	12.1838	0.031852	COLD	COLD
R_SAM24MT	-22.4026	-22.6312	-0.228532	WARM	-18.206	-18.0573	0.148663	COLD	Undecided
R_SBPP1er	10.191	10.4586	-0.267659	WARM	5.9943	5.88477	0.109536	COLD	Undecided
R_SBPP2er	Undetermined	Undetermined	#VALUE!	#VALUE!	Undetermined	Undetermined	#VALUE!	#VALUE!	#VALUE!
R_SBTD_D2	-1.05253	-1.32779	-0.275259	WARM	2.88464	2.96325	-0.078612	WARM	WARM
R_SBTD_L	0.50747	0.232211	0.275259	COLD	4.44464	4.52325	-0.078612	WARM	Undecided
R_SBTR	-0.863267	-0.680207	0.183061	COLD	-5.82535	-6.08828	-0.262929	WARM	Undecided
R_SBT_Dt	0	0	0	NEITHER	0	0	0	NEITHER	NEITHER
R_SBT_Lt	0	0	0	NEITHER	0	0	0	NEITHER	NEITHER
R_SERATi	-3.614	-3.614	0	NEITHER	-3.614	-3.614	0	NEITHER	NEITHER
R_SERD_L	-7.2505	-7.22717	0.0233239	COLD	-7.2505	-7.22717	0.0233239	COLD	COLD
R_SERPT	2.156	2.156	0	NEITHER	2.156	2.156	0	NEITHER	NEITHER
R_SERTRS	Undetermined	Undetermined	#VALUE!	#VALUE!	Undetermined	Undetermined	#VALUE!	#VALUE!	#VALUE!
R_SERt2m	0	0	0	NEITHER	0	0	0	NEITHER	NEITHER
R_SERt2r	0	0	0	NEITHER	0	0	0	NEITHER	NEITHER
R_SFGTH	-7.09964	-7.32817	-0.228532	WARM	-2.90297	-2.75431	0.148663	COLD	Undecided
R_SHCHD	Undetermined	Undetermined	#VALUE!	#VALUE!	Undetermined	Undetermined	#VALUE!	#VALUE!	#VALUE!
R_SHCHF	Undetermined	Undetermined	#VALUE!	#VALUE!	Undetermined	Undetermined	#VALUE!	#VALUE!	#VALUE!
R_SHK3D	1.28673	1.46979	-0.183061	WARM	-3.67535	-3.93828	-0.262929	WARM	WARM
R_SHKK	-17.2544	-17.5442	-0.289806	WARM	-12.5855	-12.4557	0.129831	COLD	Undecided
R_SHSL1	-9.59323	-9.75297	-0.159737	WARM	-9.59323	-9.75297	-0.159737	WARM	WARM
R_SHSL4r	-13.9729	-14.3611	-0.388268	WARM	-9.7762	-9.78728	-0.0110735	WARM	WARM
R_SLCBK1	-17.2544	-17.5442	-0.289806	WARM	-12.5855	-12.4557	0.129831	COLD	Undecided
R_SLCBK2	Undetermined	Undetermined	#VALUE!	#VALUE!	Undetermined	Undetermined	#VALUE!	#VALUE!	#VALUE!
R_SLFAT	27.1331	27.4573	-0.324203	WARM	22.1624	22.0399	0.122556	COLD	Undecided
R_SO3ti	0	0	0	NEITHER	0	0	0	NEITHER	NEITHER
R_SO4ti	0	0	0	NEITHER	0	0	0	NEITHER	NEITHER
R_SPH1Pter	0	0	0	NEITHER	0	0	0	NEITHER	NEITHER
R_SPHPL	0.0173577	-0.211174	-0.193816	WARM	4.21403	4.36269	-0.148663	WARM	WARM
R_SPMDAT1	-7.83664	-8.06517	-0.228532	WARM	-3.63997	-3.49131	0.148663	COLD	Undecided
R_SPMDt3i	0	0	0	NEITHER	0	0	0	NEITHER	NEITHER
R_SPMDtex2	0	0	0	NEITHER	0	0	0	NEITHER	NEITHER
R_SPMS	-13.0026	-13.2312	-0.228532	WARM	-8.80597	-8.65731	0.148663	COLD	Undecided
R_SPRMS	-13.0026	-13.2312	-0.228532	WARM	-8.80597	-8.65731	0.148663	COLD	Undecided
R_SPRMt2i	0	0	0	NEITHER	0	0	0	NEITHER	NEITHER
R_SQ23EPXter	0	0	0	NEITHER	0	0	0	NEITHER	NEITHER
R_SQLEr	-96.68	-96.4969	0.183061	COLD	-101.642	-101.905	-0.262929	WARM	Undecided
R_SQLErx	-95.6542	-95.3789	0.275259	COLD	-99.5913	-99.6699	-0.078612	WARM	Undecided
R_SQLS	-30.4259	-30.4714	-0.0454709	WARM	-31.1913	-31.3056	-0.114266	WARM	WARM
R_SQLter	0	0	0	NEITHER	0	0	0	NEITHER	NEITHER
R_SRB_Lt	0	0	0	NEITHER	0	0	0	NEITHER	NEITHER
R_SSALy	-11.0743	-11.1886	-0.114266	WARM	-10.3089	-10.3544	-0.0454709	WARM	WARM
R_SUCCt2r	0	0	0	NEITHER	0	0	0	NEITHER	NEITHER
R_SUCCtm	0	0	0	NEITHER	0	0	0	NEITHER	NEITHER
R_SUCD1m	10.45	10.45	0	NEITHER	10.45	10.45	0	NEITHER	NEITHER
R_SUCD2_u6m	Undetermined	Undetermined	#VALUE!	#VALUE!	Undetermined	Undetermined	#VALUE!	#VALUE!	#VALUE!
R_SUCD3_u6m	Undetermined	Undetermined	#VALUE!	#VALUE!	Undetermined	Undetermined	#VALUE!	#VALUE!	#VALUE!
R_SUCFUMtm	0	0	0	NEITHER	0	0	0	NEITHER	NEITHER
R_SUCOASm	0.470823	0.608413	-0.13759	WARM	0.943033	1.12306	-0.180032	WARM	WARM
R_SUCRe	-3.113	-3.113	0	NEITHER	-3.113	-3.113	0	NEITHER	NEITHER
R_SUCRt2	0	0	0	NEITHER	0	0	0	NEITHER	NEITHER
R_SULR	15.1634	14.8428	0.32065	COLD	25.853	26.4931	-0.640124	WARM	Undecided
R_T4HCINNMFM	-5.19964	-5.42817	-0.228532	WARM	-1.00297	-0.85431	0.148663	COLD	Undecided
R_TAGL_SC	Undetermined	Undetermined	#VALUE!	#VALUE!	Undetermined	Undetermined	#VALUE!	#VALUE!	#VALUE!
R_TALA	-3.78673	-3.96979	-0.183061	WARM	-0.196638	-0.0570224	0.139616	COLD	Undecided
R_TAUDO	-120.161	-120.698	-0.536931	WARM	-113.544	-113.487	0.0577214	COLD	Undecided
R_TAURt	0	0	0	NEITHER	0	0	0	NEITHER	NEITHER
R_TCHOLAabcv	-7.06341	-7.08555	-0.022147	WARM	-6.5912	-6.5709	0.020295	COLD	Undecided
R_THFATm	1.407	1.407	0	NEITHER	1.407	1.407	0	NEITHER	NEITHER
R_THFGLUS	-10.9203	-11.3307	-0.410415	WARM	-6.2514	-6.24218	0.00922153	COLD	Undecided
R_THIORDXi	Undetermined	Undetermined	#VALUE!	#VALUE!	Undetermined	Undetermined	#VALUE!	#VALUE!	#VALUE!
R_THIORDXm	Undetermined	Undetermined	#VALUE!	#VALUE!	Undetermined	Undetermined	#VALUE!	#VALUE!	#VALUE!
R_THIORDXni	Undetermined	Undetermined	#VALUE!	#VALUE!	Undetermined	Undetermined	#VALUE!	#VALUE!	#VALUE!
R_THIORDXp	Undetermined	Undetermined	#VALUE!	#VALUE!	Undetermined	Undetermined	#VALUE!	#VALUE!	#VALUE!
R_THMDPe	3.8093	4.11609	-0.306786	WARM	-0.387369	-0.457777	-0.0704088	WARM	WARM
R_THMDt2	0	0	0	NEITHER	0	0	0	NEITHER	NEITHER
R_THMP	10.191	10.4586	-0.267659	WARM	5.9943	5.88477	0.109536	COLD	Undecided
R_THMPPt2m	0	0	0	NEITHER	0	0	0	NEITHER	NEITHER
R_THMPe	10.191	10.4586	-0.267659	WARM	5.9943	5.88477	0.109536	COLD	Undecided
R_THMt2	0	0	0	NEITHER	0	0	0	NEITHER	NEITHER
R_THRA2i	2.23165	2.14372	0.0879334	COLD	2.23165	2.14372	0.0879334	COLD	COLD
R_THRAi	2.23165	2.14372	0.0879334	COLD	2.23165	2.14372	0.0879334	COLD	COLD
R_THRD_L	-8.24264	-8.47117	-0.228532	WARM	-4.04597	-3.89731	0.148663	COLD	Undecided
R_THRD_Lm	-8.24264	-8.47117	-0.228532	WARM	-4.04597	-3.89731	0.148663	COLD	Undecided
R_THRS	8.38097	8.64863	-0.267659	WARM	4.1843	4.07477	0.109536	COLD	Undecided
R_THRTRS	Undetermined	Undetermined	#VALUE!	#VALUE!	Undetermined	Undetermined	#VALUE!	#VALUE!	#VALUE!
R_THRTRSm	Undetermined	Undetermined	#VALUE!	#VALUE!	Undetermined	Undetermined	#VALUE!	#VALUE!	#VALUE!
R_THRt2m	0	0	0	NEITHER	0	0	0	NEITHER	NEITHER
R_THRt2r	0	0	0	NEITHER	0	0	0	NEITHER	NEITHER
R_THYMt3r	0	0	0	NEITHER	0	0	0	NEITHER	NEITHER
R_THZPSN1_SC	-59.6054	-60.2677	-0.662271	WARM	-47.0154	-46.5461	0.469314	COLD	Undecided
R_THZPSN2_SC	-58.9854	-59.6477	-0.662271	WARM	-46.3954	-45.9261	0.469314	COLD	Undecided
R_TKT1	4.11673	4.29979	-0.183061	WARM	0.526638	0.387022	0.139616	COLD	Undecided
R_TKT2	0.286733	0.469793	-0.183061	WARM	-3.30336	-3.44298	-0.139616	WARM	WARM
R_TMDK1	-17.2544	-17.5442	-0.289806	WARM	-12.5855	-12.4557	0.129831	COLD	Undecided
R_TMDPK	-17.6036	-17.9248	-0.321195	WARM	-13.3951	-13.338	0.0570641	COLD	Undecided
R_TMDPP	-10.924	-11.1916	-0.267659	WARM	-6.7273	-6.61777	0.109536	COLD	Undecided
R_TMDPPK	-0.681737	-0.743011	-0.0612742	WARM	-0.209527	-0.228359	-0.0188322	WARM	WARM
R_TMDS	-15.88	-15.88	0	NEITHER	-15.88	-15.88	0	NEITHER	NEITHER
R_TMN	-6.21564	-6.44417	-0.228532	WARM	-2.01897	-1.87031	0.148663	COLD	Undecided
R_TMPKr	-0.681737	-0.743011	-0.0612742	WARM	-0.209527	-0.228359	-0.0188322	WARM	WARM
R_TMPPP	2.47264	2.70117	-0.228532	WARM	-1.72403	-1.87269	-0.148663	WARM	WARM
R_TPI	1.56621	1.57576	-0.00954646	WARM	2.17279	2.23685	-0.0640651	WARM	WARM
R_TRDOXtp	Undetermined	Undetermined	#VALUE!	#VALUE!	Undetermined	Undetermined	#VALUE!	#VALUE!	#VALUE!
R_TRDR	Undetermined	Undetermined	#VALUE!	#VALUE!	Undetermined	Undetermined	#VALUE!	#VALUE!	#VALUE!
R_TRDRDtp	Undetermined	Undetermined	#VALUE!	#VALUE!	Undetermined	Undetermined	#VALUE!	#VALUE!	#VALUE!
R_TRDRm	Undetermined	Undetermined	#VALUE!	#VALUE!	Undetermined	Undetermined	#VALUE!	#VALUE!	#VALUE!
R_TRE6PP	8.48432	8.59859	-0.114266	WARM	8.48432	8.59859	-0.114266	WARM	WARM
R_TRE6PS	-13.9439	-14.1878	-0.243923	WARM	-9.74722	-9.61395	0.133272	COLD	Undecided
R_TREH	-3.113	-3.113	0	NEITHER	-3.113	-3.113	0	NEITHER	NEITHER
R_TREHv	-3.113	-3.113	0	NEITHER	-3.113	-3.113	0	NEITHER	NEITHER
R_TREt2	0	0	0	NEITHER	0	0	0	NEITHER	NEITHER
R_TREt2v	0	0	0	NEITHER	0	0	0	NEITHER	NEITHER
R_TRIGS_SC	Undetermined	Undetermined	#VALUE!	#VALUE!	Undetermined	Undetermined	#VALUE!	#VALUE!	#VALUE!
R_TRPO2	-89.5571	-89.3285	0.228532	COLD	-93.7537	-93.9024	-0.148663	WARM	Undecided
R_TRPS1	-9.67291	-9.71838	-0.0454709	WARM	-9.06634	-9.05729	0.00904771	COLD	Undecided
R_TRPTA	2.66585	2.90545	-0.239605	WARM	0.888615	0.968484	-0.0798684	WARM	WARM
R_TRPTRS	Undetermined	Undetermined	#VALUE!	#VALUE!	Undetermined	Undetermined	#VALUE!	#VALUE!	#VALUE!
R_TRPTRSm	Undetermined	Undetermined	#VALUE!	#VALUE!	Undetermined	Undetermined	#VALUE!	#VALUE!	#VALUE!
R_TRPt2m	0	0	0	NEITHER	0	0	0	NEITHER	NEITHER
R_TRPt2r	0	0	0	NEITHER	0	0	0	NEITHER	NEITHER
R_TTCCOAtx	Undetermined	Undetermined	#VALUE!	#VALUE!	Undetermined	Undetermined	#VALUE!	#VALUE!	#VALUE!
R_TTDCAtr	0	0	0	NEITHER	0	0	0	NEITHER	NEITHER
R_TYRNFT	Undetermined	Undetermined	#VALUE!	#VALUE!	Undetermined	Undetermined	#VALUE!	#VALUE!	#VALUE!
R_TYRTAi	-2.66585	-2.90545	-0.239605	WARM	-0.888615	-0.968484	-0.0798684	WARM	WARM
R_TYRTAim	-2.66585	-2.90545	-0.239605	WARM	-0.888615	-0.968484	-0.0798684	WARM	WARM
R_TYRTAip	-2.66585	-2.90545	-0.239605	WARM	-0.888615	-0.968484	-0.0798684	WARM	WARM
R_TYRTRS	Undetermined	Undetermined	#VALUE!	#VALUE!	Undetermined	Undetermined	#VALUE!	#VALUE!	#VALUE!
R_TYRTRSm	Undetermined	Undetermined	#VALUE!	#VALUE!	Undetermined	Undetermined	#VALUE!	#VALUE!	#VALUE!
R_TYRt2m	0	0	0	NEITHER	0	0	0	NEITHER	NEITHER
R_TYRt2p	0	0	0	NEITHER	0	0	0	NEITHER	NEITHER
R_TYRt2r	0	0	0	NEITHER	0	0	0	NEITHER	NEITHER
R_TYRt6	0	0	0	NEITHER	0	0	0	NEITHER	NEITHER
R_TYRt7	0	0	0	NEITHER	0	0	0	NEITHER	NEITHER
R_UDPACGLP	13.1426	13.3712	-0.228532	WARM	8.94597	8.79731	0.148663	COLD	Undecided
R_UDPG4E	-1.8779	-2.04668	-0.168784	WARM	2.31877	2.52718	-0.20841	WARM	WARM
R_UDPGALt2g	0	0	0	NEITHER	0	0	0	NEITHER	NEITHER
R_UGLT	-3.14922	-3.43227	-0.28305	WARM	-0.606574	-0.661093	-0.0545186	WARM	WARM
R_UGLYCHr	-1.513	-1.513	0	NEITHER	-5.70967	-6.08686	-0.377195	WARM	Undecided
R_UMPK	-0.681737	-0.743011	-0.0612742	WARM	-0.209527	-0.228359	-0.0188322	WARM	WARM
R_UMPKn	-0.681737	-0.743011	-0.0612742	WARM	-0.209527	-0.228359	-0.0188322	WARM	WARM
R_UMPtn	0	0	0	NEITHER	0	0	0	NEITHER	NEITHER
R_UNK3	Undetermined	Undetermined	#VALUE!	#VALUE!	Undetermined	Undetermined	#VALUE!	#VALUE!	#VALUE!
R_UPP3MT	Undetermined	Undetermined	#VALUE!	#VALUE!	Undetermined	Undetermined	#VALUE!	#VALUE!	#VALUE!
R_UPP3S	Undetermined	Undetermined	#VALUE!	#VALUE!	Undetermined	Undetermined	#VALUE!	#VALUE!	#VALUE!
R_UPPDC1	Undetermined	Undetermined	#VALUE!	#VALUE!	Undetermined	Undetermined	#VALUE!	#VALUE!	#VALUE!
R_UPPRT	-3.01	-3.01	0	NEITHER	-3.01	-3.01	0	NEITHER	NEITHER
R_URAt2	0	0	0	NEITHER	0	0	0	NEITHER	NEITHER
R_UREA2t2	0	0	0	NEITHER	0	0	0	NEITHER	NEITHER
R_UREASE	-2.35041	-2.37255	-0.022147	WARM	-1.8782	-1.8579	0.020295	COLD	Undecided
R_URIDK2r	-0.681737	-0.743011	-0.0612742	WARM	-0.209527	-0.228359	-0.0188322	WARM	WARM
R_URIDK2rn	-0.681737	-0.743011	-0.0612742	WARM	-0.209527	-0.228359	-0.0188322	WARM	WARM
R_URIK1	-17.2544	-17.5442	-0.289806	WARM	-12.5855	-12.4557	0.129831	COLD	Undecided
R_URIK2	-16.5726	-16.8012	-0.228532	WARM	-12.376	-12.2273	0.148663	COLD	Undecided
R_URIt2	0	0	0	NEITHER	0	0	0	NEITHER	NEITHER
R_UTPH1	-12.7633	-12.6851	0.0782544	COLD	-12.7633	-12.6851	0.0782544	COLD	COLD
R_UTPtm	0	0	0	NEITHER	0	0	0	NEITHER	NEITHER
R_VALTA	2.66585	2.90545	-0.239605	WARM	0.888615	0.968484	-0.0798684	WARM	WARM
R_VALTAim	2.66585	2.90545	-0.239605	WARM	0.888615	0.968484	-0.0798684	WARM	WARM
R_VALTRS	Undetermined	Undetermined	#VALUE!	#VALUE!	Undetermined	Undetermined	#VALUE!	#VALUE!	#VALUE!
R_VALTRSm	Undetermined	Undetermined	#VALUE!	#VALUE!	Undetermined	Undetermined	#VALUE!	#VALUE!	#VALUE!
R_VALt2m	0	0	0	NEITHER	0	0	0	NEITHER	NEITHER
R_VALt2r	0	0	0	NEITHER	0	0	0	NEITHER	NEITHER
R_XANt	0	0	0	NEITHER	0	0	0	NEITHER	NEITHER
R_XPPT	-3.01	-3.01	0	NEITHER	-3.01	-3.01	0	NEITHER	NEITHER
R_XTSNt2	0	0	0	NEITHER	0	0	0	NEITHER	NEITHER
R_XYLK	-17.3044	-17.5942	-0.289806	WARM	-12.6355	-12.5057	0.129831	COLD	Undecided
R_XYLR	-2.66327	-2.48021	0.183061	COLD	-7.62535	-7.88828	-0.262929	WARM	Undecided
R_XYLTD_D	0.74747	0.472211	0.275259	COLD	4.68464	4.76325	-0.078612	WARM	Undecided
R_XYLTt	0	0	0	NEITHER	0	0	0	NEITHER	NEITHER
R_XYLt	0	0	0	NEITHER	0	0	0	NEITHER	NEITHER
R_YUMPS	-11.947	-11.947	0	NEITHER	-11.947	-11.947	0	NEITHER	NEITHER
R_ZYMSTAT_SC	Undetermined	Undetermined	#VALUE!	#VALUE!	Undetermined	Undetermined	#VALUE!	#VALUE!	#VALUE!
R_ZYMSTESTH_SC	Undetermined	Undetermined	#VALUE!	#VALUE!	Undetermined	Undetermined	#VALUE!	#VALUE!	#VALUE!
R_ZYMSTESTH_SCe	Undetermined	Undetermined	#VALUE!	#VALUE!	Undetermined	Undetermined	#VALUE!	#VALUE!	#VALUE!
R_ZYMSTt	0	0	0	NEITHER	0	0	0	NEITHER	NEITHER
R_biomass_SC5_notrace	Undetermined	Undetermined	#VALUE!	#VALUE!	Undetermined	Undetermined	#VALUE!	#VALUE!	#VALUE!
