# Supplementary material for: Environmental systems biology of cold-tolerant phenotype in Saccharomyces species adapted to grow at different temperatures
Source: Mol Ecol. 2014 Oct 21;23(21):5241–57. doi: 10.1111/mec.12930 (PMC4283049; doi:10.1111/mec.12930)
Supplement: Supplementary file 12 — Table S8. A list of fold change data for the genome profiling carried out at cold temperature. [file mec0023-5241-SD11.xlsx]

## Sheet: Sheet1
ORF	YPD	Carbon limited	Nitrogen limited
YMR194W	2.14068	3.61959	0.335091
YBR286W	2.1479	2.22551	-1.04638
YMR198W	1.57048	#NAME?	0.794221
YDR094W	-0.283968	0.424738	0.253968
YOL131W	-0.55198	-0.843094	7.02804
YHR021C	Infinity	0.720283	1.2542
YJR137C	Infinity	-0.820262	0.39392
YMR143W	2.96816	#NAME?	0.920574
YBR179C	-0.830234	-0.636699	-0.0105171
YOL100W	-0.356235	-0.892768	8.71022
YHR116W	0.793956	-0.123254	0.641735
YAL005C	0.687833	1.2227	0.562115
YLR131C	-0.693859	-0.13635	0.149407
YDR003W	0.578721	#NAME?	0.221121
YDR443C	-0.521125	0.20918	1.8334
YHL015W	-0.837266	0.171871	1.37459
YOL101C	Infinity	-0.621788	7.06246
YGR188C	Infinity	0.587578	-0.253293
YMR191W	1.25768	#NAME?	1.1999
YLR308W	-0.646236	0.558889	0.729632
YPL190C	-0.613084	0.221502	0.383142
YNL302C	2.64582	0.485409	1.60412
YNL309W	#NAME?	-0.356665	0.926886
YDR347W	#NAME?	-0.663478	-0.301554
YGR144W	0.719176	-0.181455	1.07191
YOR377W	Infinity	-0.159831	-0.447664
YKL191W	0.878272	0.2165	1.102
YBL041W	-0.196296	-0.0577623	0.535449
YAL021C	-0.0931651	-0.416107	-0.898228
YMR205C	0.469329	-0.0424945	1.12802
YNL315C	0.618652	-0.220907	1.12248
YOR385W	Infinity	-0.576763	-0.0150717
YJR120W	0.988738	0.258849	0.369082
YMR093W	-0.170085	-0.570998	0.611331
YDR064W	0.98026	-0.457513	1.00826
YJR065C	-0.482181	-0.404373	0.0343938
YHR001W-A	#NAME?	-0.225775	0.508701
YOR022C	-0.37571	0.055537	0.442622
YJR123W	0.970088	-0.369808	0.437773
YCL052C	-0.231027	0.000403	0.310799
YBR226C	-0.160428	-0.625509	-0.331788
YBR106W	-1.34884	-0.467265	-0.247698
YBL015W	-0.422429	-0.453245	0.0358784
YOR304W	0.205853	-0.461108	0.245441
YCL054W	-0.0519302	0.191978	0.612899
YOR079C	-0.717783	-0.429582	-0.345914
YBR235W	-0.0550762	-0.494773	9.55864
YCR093W	-0.222655	-0.434124	0.792856
YPL090C	1.36937	-0.845481	1.1619
YHL034C	1.03515	-0.00485255	0.215261
YFR006W	0.270186	-0.0894536	0.559868
YGR140W	-0.695714	-0.39979	-0.172486
YCL069W	-1.08827	-0.574063	-0.31423
YNL304W	-0.522986	-0.0123511	-0.377852
YLL047W	-0.833818	-0.371333	-0.311074
YBL024W	-0.744136	-0.709262	-0.237673
YJL088W	0.357059	0.225221	0.0928364
YBR257W	Infinity	-0.694536	0.0590959
YLR140W	-0.445988	-0.526006	0.673821
YPL159C	-0.630683	-0.337563	-0.0189993
YPL047W	-0.426573	-0.757149	0.0499387
YHR203C	-1.13028	-0.273538	0.113645
YOR082C	-0.887378	-0.548294	-0.211645
YPL167C	-0.533487	-0.667542	-0.215746
YMR146C	-0.0965523	0.0339026	0.237663
YAL003W	-0.525214	-0.0682584	0.309637
YAL068C	-1.17057	-0.355451	0.162541
YHR010W	1.36756	-0.637521	0.590053
YAL010C	-0.975346	-0.698454	-0.187173
YPL202C	-0.288633	-0.676231	3.18093
YOR291W	-0.191328	0.407175	0.076768
YLR139C	-0.288832	-0.250397	0.300245
YLL014W	-0.961429	-0.712161	-0.184391
YLR130C	-1.0436	-0.3388	1.60233
YOR067C	-0.838597	-0.218225	-0.00991122
YOR223W	#NAME?	-0.783225	-0.112782
YCL040W	-0.795196	-0.331606	0.208636
YPL133C	0.0672617	-0.623925	-1.27318
YOR372C	Infinity	-0.845509	-0.257949
YPL251W	-1.12708	-5.31806	-0.483652
YAL062W	-1.1847	-0.552601	0.366913
YNL329C	-0.784377	-0.638926	-0.314229
YNL256W	-5.30496	-0.458805	-0.57433
YBR174C	-0.955349	-0.666789	-0.206639
YAL002W	0.492276	0.586086	1.11373
YMR125W	0.344611	-0.113871	0.776022
YOR068C	Infinity	-0.105198	0.401163
YDR025W	2.03252	0.357008	0.889506
YDL198C	0.57531	-0.287538	0.0561299
YJR045C	Infinity	-0.224378	0.534356
YGR242W	-0.40375	0.214552	-0.0435985
YHL041W	0.812779	#NAME?	1.29606
YKL122C	-0.675509	-0.568333	-0.597049
YGL257C	2.79724	0.296922	1.40966
YCL061C	0.358256	-0.410135	-0.0443851
YDR024W	1.55419	0.0946379	0.0564516
YCL044C	-0.100709	-0.265582	1.69754
YAR014C	-0.928834	-0.437116	0.0858042
YLR136C	-0.696137	-0.904584	-0.177452
YDR002W	-0.461586	3.68691	1.866
YAR028W	Infinity	-0.54409	0.271529
YPL256C	-0.219747	-0.357653	0.632972
YIR030C	-2.2728	#NAME?	0.56413
YAL001C	-0.527029	-0.824125	0.0723272
YKL130C	-0.959051	-0.554124	-0.623268
YLL004W	Infinity	-0.862601	0.263623
YLR173W	-0.506649	-0.432012	-0.038875
YPR125W	-0.364358	-0.727487	-0.464669
YOR341W	0.430469	-0.499217	0.0834942
YBR107C	-0.588196	#NAME?	1.81074
YOR007C	-0.467509	-0.644815	-0.590277
YMR139W	-0.753625	-0.106933	0.312274
YAL060W	-1.05467	-2.69774	-2.21632
YLL005C	-0.939659	-0.332978	-0.304174
YLR341W	-0.324363	-0.267054	3.61917
YBL020W	-0.446409	-0.457186	0.0909802
YOR091W	-0.587121	#NAME?	0.13302
YOR083W	-2.0247	-0.485029	-0.204653
YLL027W	-0.611715	-4.2247	-0.591166
YPL155C	#NAME?	-1.05215	-0.197776
YBR266C	-0.257963	-0.563902	-0.0560036
YCL062W	0.0445389	-0.281341	-0.00067592
YEL036C	-1.27456	-0.487936	-0.122005
YPL177C	-0.242472	-0.558305	-0.0372338
YLR022C	0.106439	-0.436397	-0.871436
YPR179C	0.300237	0.146721	0.018348
YBR175W	-0.418726	-0.889938	-0.0538361
YCL041C	-0.543265	-0.405942	1.41066
YBR178W	0.0187951	-0.722063	0.239878
YER071C	-0.74481	-0.769717	-0.33926
YIL133C	#NAME?	-0.321129	0.55856
YAR042W	-0.57466	-0.573778	-0.00121719
YNL288W	-0.189548	-0.862077	-0.315837
YNL294C	-0.723944	-0.504017	0.496857
YDR254W	#NAME?	-0.139024	1.08598
YKL146W	-0.777226	-0.679347	0.663954
YGR226C	-0.757186	-0.480846	0.936107
YFR044C	Infinity	-0.742445	-0.460764
YAL030W	-0.977236	-0.687189	-0.260589
YOR346W	-0.947365	-0.547288	0.0901031
YCR003W	-0.831198	-0.565314	-0.175849
YAR031W	-0.569527	#NAME?	-0.149308
YMR231W	Infinity	-0.397825	0.10958
YLR444C	-0.778884	-0.695482	-0.419048
YCR023C	-0.415748	-0.785925	0.286148
YCL051W	-0.804319	-0.538452	0.76969
YNL255C	-0.759556	-0.60628	0.431186
YOR064C	-0.861217	-0.241291	-0.136854
YOR005C	-0.28884	-0.677761	0.17198
YBR024W	-0.0658387	-1.12781	0.0569168
YIR038C	-1.3406	-0.693033	-0.34938
YOR340C	-0.55777	-0.518567	0.069993
YEL029C	-1.06938	-0.314691	2.91207
YIR035C	-0.649368	-0.380859	-0.173688
YBL029W	-0.633593	-0.431614	-0.4044
YLR420W	-1.25574	#NAME?	-3.5641
YEL051W	-0.860805	-0.689908	-0.229432
YOR383C	0.000107253	-0.698475	-0.984722
YPL255W	-0.0987093	-0.750782	2.65865
YLL006W	#NAME?	-0.44964	0.0433943
YPL168W	-0.117768	-0.327561	0.0575228
YLR003C	#NAME?	-0.649793	0.0715654
YCL049C	-0.755178	-0.421287	0.0596567
YOL105C	-0.207653	-0.336134	5.71201
YOR062C	-0.549268	-0.813175	-0.0307181
YAL053W	-0.0750677	-0.319741	-0.0616938
YOL123W	-0.523335	-0.740789	5.69627
YCR017C	-0.978975	-0.756146	-0.501023
YKL081W	-1.04576	-0.682105	-0.012503
YBR212W	Infinity	#NAME?	-0.687266
YKL067W	-1.07036	-0.819147	-0.408997
YHR007C	0.547385	-0.0910508	0.0684806
YOR323C	Infinity	-0.349619	-0.428924
YBL062W	0.829911	0.38257	0.832292
YGR158C	-0.0478409	-0.290828	0.768909
YBL048W	-0.809326	-0.517602	-0.0459629
YOR065W	-0.138679	-0.0132664	0.621483
YAL058W	Infinity	-0.655286	-0.440098
YPL239W	-0.608036	-0.53284	-0.709977
YAR035W	-0.707668	-0.605304	0.597559
YML010W	2.06924	-0.571694	0.537312
YPL219W	-0.505767	-0.405216	0.159883
YGR146C	-0.903866	-0.485646	0.028731
YAL066W	-1.15182	-0.49178	3.17922
YER068W	-0.801597	-0.465351	0.524957
YKL118W	-0.114523	-0.257864	0.606227
YAL014C	-0.893753	-0.541181	-0.623331
YOR368W	Infinity	-0.606128	-0.964045
YFR054C	Infinity	-0.539574	0.182752
YGR157W	-0.886346	-0.763233	0.360381
YOR348C	#NAME?	-0.282869	-0.267718
YKL064W	-0.975725	-0.479412	-0.267056
YKL066W	-0.707197	-0.812626	-0.0564872
YFR042W	-0.427446	-0.856576	-0.0386973
YGR227W	-0.86619	-0.653407	0.256317
YAL061W	-1.32232	-0.565382	-0.0866732
YPL166W	-0.865819	-0.421961	-0.201902
YJL118W	-0.439856	0.388733	0.210462
YPL144W	-0.935889	-0.347318	-0.623538
YFR056C	-1.25588	-0.634132	-0.0799549
YLL019C	-0.9868	-0.729734	-0.201616
YAL055W	-0.444859	-0.625387	0.0399171
YCR014C	-0.687056	-0.224872	0.368772
YHR070W	-0.405694	-0.22711	0.131169
YCR021C	-0.488778	-0.0416293	-0.167835
YOR207C	-0.114162	-0.219636	-0.17166
YOR349W	-0.948432	-0.283652	-0.172053
YBL028C	-0.736188	-0.565772	-0.770824
YBL045C	-0.932843	-0.144133	-0.221233
YOL116W	Infinity	-0.337519	6.23323
YJL110C	-0.840666	-0.405166	0.127856
YHL021C	-0.0340584	-0.425218	0.0803346
YDR532C	0.899101	-0.367232	0.304609
YHR044C	Infinity	-0.42408	0.088996
YGR235C	-0.724384	-0.464256	0.363296
YGL242C	-0.503551	-0.87713	0.362152
YLR177W	#NAME?	-0.42011	3.95049
YOR296W	-0.544439	-0.506663	0.0387227
YPR039W	0.07072	0.0183116	0.37639
YLL012W	-0.703209	-0.775391	2.43836
YAR030C	-1.17559	-0.409602	0.0332305
YNL271C	-0.707616	-0.524735	-0.247849
YKL076C	-0.646133	-0.422583	-0.0773658
YNL325C	Infinity	-0.739675	-0.220134
YPL160W	-0.7696	-0.514135	-0.243966
YER005W	-0.868889	-0.563966	0.374916
YKL149C	-0.658839	-0.314185	-0.173262
YPL042C	-0.393109	-0.422609	1.94307
YBR205W	#NAME?	-1.01536	0.0421108
YEL071W	Infinity	-0.299615	-0.0212202
YLL042C	-0.994351	-0.708547	-0.292788
YOR006C	-0.714686	-0.469906	0.167941
YCL045C	-0.370974	-0.62062	0.0849312
YBR260C	-1.07643	#NAME?	-0.331183
YOR356W	-0.296804	-0.628155	-0.221511
YOR363C	-0.682063	#NAME?	-0.685285
YGL235W	-0.973189	-0.576437	-0.155336
YOR021C	-0.0260136	-0.80631	-0.0102785
YPL198W	Infinity	-0.546839	0.171499
YLR180W	0.645292	-0.827082	0.341414
YBR256C	-1.0147	-0.621434	1.32279
YBR211C	-1.00973	-0.692057	-0.309817
YAL029C	0.506175	-0.816867	-0.376607
YLL003W	Infinity	-0.590919	-0.0171142
YBR220C	0.68268	-0.965041	-0.740411
YGR066C	-0.66733	-0.556606	0.431803
YAL032C	-0.431764	-1.33069	0.496434
YEL054C	-0.370898	-0.285606	0.00904284
YJL098W	Infinity	-0.441688	1.69609
YLR449W	#NAME?	-0.755178	-1.07055
YCL057W	-1.54073	-0.699323	-0.408955
YPL125W	-1.49161	-0.179064	-0.550257
YLR135W	Infinity	-0.5237	5.82061
YOR369C	0.630953	-0.291982	0.625838
YPR129W	-0.425431	-0.660408	0.267182
YOR357C	Infinity	-0.6953	-0.292688
YIL102C	0.406467	1.48795	0.862539
YPL178W	-0.211059	-0.220202	0.506762
YLL015W	-0.602245	-0.401258	-0.223494
YCR009C	-0.311083	-0.215214	0.0603428
YKL069W	-0.854587	-0.262358	0.412644
YKL113C	-0.361253	-0.666483	-0.161661
YCR012W	-0.997134	-0.558828	-0.41013
YPL196W	-0.29107	-0.389763	0.207049
YOR322C	-0.354157	-0.498378	-0.634555
YDR154C	-0.370317	-0.809434	-0.10157
YEL062W	-0.0346511	-0.363651	-0.0765571
YLR025W	-0.95995	-0.383021	0.562622
YLR026C	-0.0323312	-0.649428	-0.0560191
YOR332W	-1.04035	1.25785	-1.37108
YPL258C	-0.986283	-0.474235	0.348247
YMR265C	-0.725983	-0.23011	-0.338486
YBR242W	0.0521174	-0.839561	-0.109658
YKL127W	-0.794499	-0.391554	-0.123572
YNL063W	1.63071	-0.769861	-0.0276141
YDR079W	0.321492	-0.58304	-0.365988
YAL056W	-1.24818	-0.667204	-0.0745181
YPL163C	-0.327525	-0.642851	-0.207638
YMR274C	-0.73604	-0.639333	-0.289602
YDL177C	-0.711233	-4.04061	-0.156474
YHR120W	-0.133101	-0.617013	-0.452057
YOR070C	-1.08883	-0.399259	0.309471
YLR402W	-0.381009	-0.818913	-0.226055
YKL093W	-0.288814	-0.702441	-0.343108
YBL018C	-0.866521	-0.428023	0.19726
YPL248C	-0.812412	-1.74737	-0.525732
YLR345W	-0.650332	-0.336638	0.379449
YHR009C	-0.823304	-0.956752	-0.164737
YLR138W	-0.394553	-0.521454	0.29464
YBR261C	-0.979839	-0.807983	-0.298004
YHR073W	#NAME?	-0.53703	-0.128944
YBR213W	-1.43892	-0.236731	0.166461
YLL013C	-1.22678	-0.673188	-0.102305
YHR131C	-0.831416	-0.332129	-0.565575
YJL081C	-1.19486	-1.16686	-5.32333
YBR234C	-0.923243	-0.767586	-0.0610536
YLR178C	-0.857424	-0.436603	0.392906
YPL161C	-1.15877	-1.02485	-0.235516
YPL054W	-0.974271	-0.678568	-0.537259
YBR176W	-0.643928	-0.588252	0.0584077
YHL036W	-0.325784	-0.454049	-0.367342
YKL071W	-0.903673	-0.594175	-0.188167
YLR021W	Infinity	-0.838263	0.132478
YPL184C	-1.20184	-0.691029	0.0205144
YFL034C-A	-1.25808	-0.698229	0.112936
YCR088W	-0.605134	-0.42384	-0.467151
YEL059W	Infinity	-0.776103	0.0818051
YNL314W	-0.285432	-0.205686	-1.53811
YKL083W	-0.295347	-0.365369	0.290115
YPL185W	-1.14726	-0.676299	-0.536348
YLR144C	-1.14493	-0.669766	-0.0925971
YOR053W	-0.86377	-0.620116	-0.412189
YDR525W-A	-1.23919	-0.664558	0.262099
YLR150W	-0.720043	-0.78722	1.10275
YOR116C	-0.210363	-0.799194	0.914201
YLR058C	0.1339	1.01017	-0.202213
YPL055C	#NAME?	-0.336617	-0.027155
YOR384W	-0.0869934	#NAME?	-0.34149
YPL118W	-0.903533	-0.117714	-0.215703
YDR432W	-0.597333	-0.628599	-0.414571
YLL043W	-0.941877	-0.496694	-0.0604993
YDR235W	-0.597321	-0.530583	0.47163
YPL150W	-0.3983	-0.722095	0.259072
YOL160W	0.324796	-0.73499	-0.246072
YBL104C	0.363773	-0.589547	0.0831945
YKL084W	-0.798708	-0.685644	0.334342
YPL165C	Infinity	-0.0986052	-0.420861
YKR070W	-1.23004	-0.59082	-0.180152
YOR353C	-0.981582	-0.170326	-0.232202
YOR081C	#NAME?	-0.42911	-0.0706993
YBR204C	-1.83422	0.273826	-1.55173
YCR010C	Infinity	-0.952987	-0.251598
YDR416W	-0.640784	-0.714693	-0.0454655
YLR386W	Infinity	-0.799935	-0.440767
YAR003W	#NAME?	-0.583883	-1.02554
YLL018C	-0.649006	#NAME?	0.227898
YNL305C	-0.480519	-0.551672	-0.254864
YMR013C	-0.161081	-0.62672	0.936857
YNL233W	-0.924493	-0.815521	0.00298286
YEL063C	-1.03546	-0.714629	-0.2458
YPR135W	-0.620512	-0.687068	-0.364492
YGL263W	0.187691	-0.659741	0.200271
YMR269W	-0.834937	-0.672756	-0.103858
YMR233W	-0.289136	-0.629469	-0.215547
YGL262W	-1.12752	-0.915168	-0.250235
YLR152C	-0.604799	-0.482696	-0.459849
YGL247W	Infinity	-0.0388435	-0.136645
YBR253W	-1.11822	-0.724514	-0.543693
YJL204C	Infinity	-0.166463	0.482165
YEL023C	-0.37989	-0.340101	0.941683
YKL074C	0.587177	-0.543992	0.240585
YPL235W	-0.24318	-0.87289	-0.134859
YPL164C	-0.903977	-0.686096	-0.104431
YOR059C	-0.95943	0.169576	-1.80367
YCR099C	-2.02782	-0.287524	-0.122982
YLR280C	0.602132	0.525047	-0.470495
YMR308C	-0.649812	#NAME?	0.11674
YOR073W	-1.01316	-0.634395	0.421677
YOR339C	-0.668572	-0.00970866	0.0170299
YLR017W	1.4239	-1.15758	-0.121746
YKL140W	-0.721681	-0.867132	-0.107054
YLL037W	-0.712426	-0.745783	-0.761594
YPL220W	-0.509561	-1.02515	0.278037
YBL025W	-0.325794	-0.715304	0.0514781
YBL004W	Infinity	-0.446127	0.00127322
YML004C	0.288687	0.916157	0.882907
YMR164C	-0.850357	-0.146704	0.600007
YBR244W	-0.757585	-0.6509	0.191054
YAR040C	-0.493003	#NAME?	0.625233
YPL232W	-1.11354	-0.282461	-0.0473544
YJL216C	0.0442081	0.313652	0.260859
YBR251W	Infinity	-0.81655	-0.27456
YBR214W	-0.427602	-1.23143	0.906784
YDR494W	-0.912045	-0.558379	-0.19369
YLR432W	-0.0523448	#NAME?	-0.353867
YCL063W	-1.3169	-0.433116	0.0340739
YER060W	-1.20957	-0.959051	-0.119881
YLR011W	-0.947407	-0.874136	-1.52173
YGR195W	-1.04657	-0.176205	0.415013
YCL023C	-0.742193	-0.355737	-0.66833
YKL142W	0.28774	-0.531793	-0.626254
YCR004C	Infinity	-0.554531	-0.142163
YOR335C	0.285771	-0.741324	-0.705961
YLR284C	-0.858776	0.170391	1.08493
YPL250C	-1.49336	-0.383849	0.0385265
YLR264W	Infinity	-0.545745	-0.694679
YAL009W	1.19747	-0.499271	-0.608887
YPL170W	-0.837256	-0.332893	1.29933
YPL149W	-0.948263	-1.19984	0.124476
YHR078W	-0.84022	-0.407694	-0.0106156
YKL136W	-1.06049	-0.718405	-0.328099
YBL027W	0.0758685	-0.484502	-0.0486347
YGR123C	-0.062444	-0.269642	5.10163
YOL001W	-1.40795	-0.586761	0.44256
YIL022W	-0.795214	-0.334069	0.18628
YMR268C	-0.897588	-0.502391	0.384732
YKL070W	-0.706878	-0.957345	-0.487901
YAL033W	-0.855682	-0.426028	0.203919
YOR010C	-0.595159	-0.598336	0.502363
YLR175W	#NAME?	-0.75546	-0.482109
YKL126W	-1.23558	-0.668812	-0.40483
YPL135W	-0.736175	-0.307253	-0.146
YAL022C	-0.403971	-0.678845	0.107793
YOR190W	-0.68737	-0.539936	0.295646
YJR039W	-0.546589	-0.483386	2.90537
YER018C	-0.709274	-0.290426	-0.109555
YEL016C	-0.875356	-0.0353167	-0.473896
YHR066W	-0.79753	-0.275818	-0.288952
YBR077C	-0.164925	-0.422699	0.934819
YFR020W	-0.672334	-0.592919	-0.275278
YDR062W	-0.962728	-0.75975	-0.828723
YKL085W	-1.22314	-0.728038	1.41455
YHR092C	-1.36446	-4.25111	1.12771
YLR288C	#NAME?	-0.524658	0.0153558
YGL259W	-0.777293	-0.708726	-0.157639
YNL311C	#NAME?	-0.583396	0.0407517
YOR013W	-1.20929	-0.654332	-0.192751
YKR069W	-1.13371	-0.356797	-0.420658
YJL016W	-1.14618	-0.654285	-0.219092
YKL120W	-0.826266	-0.0570509	0.203074
YLR287C-A	0.287497	0.108299	1.11863
YOL121C	-0.0487488	-0.178022	8.4428
YOR355W	-0.983388	-0.984171	-0.368434
YLL010C	0.294321	2.10033	-0.230718
YBL049W	-0.711472	-0.645484	0.468539
YDR053W	-1.20304	-0.57459	-1.109
YJR002W	-0.146571	0.00441911	0.507079
YKL117W	-0.722469	-0.653119	-0.479913
YHR202W	-0.813533	-0.630844	-0.526219
YMR186W	-0.84414	-0.697471	0.112248
YKL106W	0.0776078	-0.717597	0.316257
YAL040C	-1.54339	0.119068	0.20654
YOR343C	-0.168191	-0.720214	-1.31065
YKL062W	0.40334	-0.69461	0.119927
YBL036C	Infinity	-0.562649	-0.300542
YER003C	Infinity	-4.71296	0.300848
YBR054W	-0.840858	-0.71408	0.513633
YLR028C	-0.290759	-0.752336	-0.085205
YNL275W	-1.01707	-0.604656	-0.07768
YIL004C	0.0342154	-8.80544	0.0368325
YGR230W	0.134882	-0.858685	0.0565494
YHL043W	-1.02802	-0.899929	-0.00827663
YDR441C	-0.0448497	-0.770153	0.275556
YLL045C	-1.00441	-0.504582	1.76384
YBL059W	-0.603459	-0.54855	-0.310628
YLR149C	Infinity	#NAME?	0.0272051
YHR104W	-0.36901	-0.484644	-0.128262
YNL312W	-1.00106	-0.7227	-0.0989215
YDL098C	-0.334533	-0.586966	0.297623
YPR012W	Infinity	-0.262984	0.461108
YNL249C	-0.782585	-0.637208	-0.0129697
YBR249C	-0.929209	-0.667171	-0.385668
YAL018C	-0.811436	-0.402586	0.287708
YOR218C	Infinity	-0.667853	0.986964
YBL102W	-0.608735	-0.364234	-0.384525
YNL327W	#NAME?	-0.390545	-0.121976
YPR066W	-0.905442	-0.576355	-0.113395
YPL253C	-1.06339	-0.432849	0.090018
YBR241C	#NAME?	-0.928811	0.0597554
YJL006C	-1.20428	-0.840249	-0.106548
YDR434W	-0.812401	-0.443988	-0.258993
YOR350C	-1.37036	-0.493264	-0.248718
YLR170C	Infinity	-0.207678	0.227536
YGR210C	-0.836667	-0.687926	-0.0709443
YLR279W	-0.721369	-0.541111	0.256895
YGR013W	Infinity	-0.294883	-0.706386
YHR130C	-0.950794	-0.989578	0.0107687
YKR004C	-0.995079	-0.689335	0.24105
YJL119C	-0.911187	1.46698	-0.0261484
YOR196C	Infinity	-0.603765	0.261088
YKR106W	-1.20545	-0.440009	0.0173999
YER068C-A	-0.756492	-0.701909	-0.154561
YPL186C	-0.954061	-1.38791	0.146298
YPR110C	-0.60815	2.42524	0.376901
YBR217W	-1.47692	0.966573	1.54248
YLR285W	-0.805585	-0.678734	0.237485
YCR005C	-1.46894	-0.292269	-0.446914
YFR045W	#NAME?	-0.218178	-0.0950154
YLR451W	1.05932	-0.104845	-0.380527
YKL147C	-0.112386	#NAME?	-1.97867
YPL180W	-0.73385	-0.579424	-0.145239
YOR003W	-0.841408	-0.352556	0.751385
YBR246W	-0.789404	-0.746815	-0.56308
YFL053W	-1.03853	-0.505328	-0.291539
YBR032W	-0.674075	0.312197	0.474751
YPL151C	-1.0465	-0.472167	0.0175134
YNL321W	Infinity	-0.559812	-0.297391
YBR017C	-1.3654	-0.587272	-0.055863
YPL056C	-1.0508	-0.772842	-0.0756851
YHR080C	-0.318622	-0.376808	0.173139
YLR282C	-1.05843	-0.622868	0.111883
YBL026W	0.313827	0.0654461	0.788751
YLR283W	-0.947566	-0.473334	-1.05729
YPL175W	-0.690968	-0.378747	-0.0875988
YKL078W	-0.531986	-0.498048	0.944603
YKL096W	-0.705997	-0.777783	-0.340745
YKL137W	Infinity	-0.594175	0.988274
YGL249W	Infinity	-0.567068	0.584586
YCR022C	-0.543244	0.678649	-0.410209
YCL056C	#NAME?	#NAME?	-0.276492
YIL015C-A	1.63559	1.84041	1.57294
YIR036C	Infinity	-0.723105	-0.194045
YMR311C	-0.872067	-0.594774	-0.0881937
YML036W	-0.912785	-0.195534	-0.283813
YDR097C	-0.759612	-0.679574	-0.345119
YBR218C	-0.392184	-0.661941	-0.145481
YMR174C	-0.474568	-0.238879	0.0896076
YLL017W	#NAME?	-0.774533	0.294447
YKL100C	Infinity	-0.311374	0.0266979
YKL215C	-1.1172	#NAME?	-1.10041
YEL068C	-1.40822	-0.40773	-0.592576
YBR012C	-0.799038	-1.5823	-0.239971
YGL244W	-0.146054	-0.291112	0.0543165
YDR080W	-0.297881	-0.589441	-0.933552
YMR206W	#NAME?	-0.996175	-0.185993
YPL201C	-0.202289	-0.687816	3.4927
YDR095C	-0.470769	#NAME?	-0.782162
YGR077C	0.671515	0.715031	0.257009
YGR076C	Infinity	-0.525391	-0.808436
YHL038C	-2.50808	-0.437575	-0.155518
YML016C	-0.958619	-0.511257	-0.167061
YDR498C	0.447009	-2.83426	0.302162
YGR142W	Infinity	-0.690629	0.298464
YAL020C	-0.901553	-0.42085	0.0146495
YGR229C	0.155928	-0.290591	-0.385531
YKL102C	-0.795091	-0.273722	-2.80718
YMR304C-A	-0.326655	-0.381527	0.124608
YNL307C	-1.15895	0.210247	-1.7583
YPL179W	-0.675096	-0.804364	-0.0414965
YOR040W	-1.42318	-0.284627	-0.25659
YLR126C	-0.968242	1.54935	0.105908
YHR006W	-1.06549	-0.197588	-0.797487
YMR241W	-0.394931	0.143767	0.0083896
YKL135C	-0.997868	-0.465432	-0.0905711
YGR183C	#NAME?	-0.818645	0.347966
YKR080W	-0.736767	-0.495736	-0.283312
YPR078C	-0.280289	1.0068	-0.447606
YDL106C	Infinity	-0.473309	-0.181441
YER082C	-0.548751	-0.837629	-0.0538153
YLR299W	-1.06619	-0.31163	1.34078
YJL070C	-0.640208	-0.331534	-0.0354715
YMR213W	-0.453122	-0.558532	0.546042
YIL141W	Infinity	-0.581269	-0.427486
YER017C	-0.71817	-0.866871	-0.305228
YPL203W	-1.08397	-1.24792	5.86746
YBR208C	-0.907012	-0.300058	0.300275
YDR536W	Infinity	-3.20001	0.249562
YPL117C	-0.489241	-0.661753	-0.162003
YGR136W	-0.935163	-0.81641	-1.00345
YML041C	-0.718726	-0.319451	-0.190659
YOL162W	-0.735718	-0.795703	-0.0858695
YAL051W	Infinity	-0.946302	-0.462641
YGR243W	-0.322985	-2.74088	-0.705998
YOR324C	-0.484988	-0.388089	-0.091743
YLR347C	-0.724802	-0.745395	-0.293197
YKL148C	0.277053	-0.256407	-0.564031
YBL040C	-0.851288	-5.65836	-0.286089
YPR137W	0.375505	-0.246706	-0.0902215
YBL034C	-0.390164	-0.0755227	-0.501802
YMR207C	-0.501557	-0.853365	-1.35411
YGR125W	-0.617107	-0.60044	-0.46478
YJR062C	Infinity	-0.530175	0.120968
YOR087W	Infinity	0.071924	0.37118
YLL034C	0.0840687	-0.284713	-1.46054
YOR034C	-0.298523	-0.742451	-0.254525
YCR019W	-0.521503	-0.455786	-0.279235
YPL247C	-0.0780317	-0.564134	0.724069
YOL134C	-0.83118	-0.793039	4.88405
YBR219C	-1.29458	-0.47802	0.10259
YKL099C	-1.42075	-0.54876	-0.862126
YBR228W	-1.38537	-0.663708	6.82182
YKL112W	-0.733273	-0.413633	0.876958
YLR171W	#NAME?	-0.218767	4.5117
YBR186W	#NAME?	#NAME?	-0.423354
YBR229C	-1.15335	-0.450532	0.0427544
YHR121W	#NAME?	-0.667434	-0.221765
YOR058C	Infinity	-0.494609	-0.289464
YAL024C	-1.01428	-0.770537	-0.336743
YKL116C	-1.12243	-0.580136	0.263284
YML075C	Infinity	-0.656115	-1.72383
YHR062C	-0.7361	#NAME?	0.354644
YOL141W	-0.686041	-0.56396	-0.633921
YHR075C	1.61557	-0.273389	-0.0732011
YMR148W	Infinity	-0.359993	-0.347216
YPR055W	-0.226309	-0.719773	0.0349741
YHR140W	-1.15843	-0.773181	-0.643207
YML087C	-0.9102	-0.585492	-0.54727
YPR024W	-1.93463	1.46217	1.47135
YHR122W	-1.17726	-0.776452	-0.201716
YPL119C	-1.22048	-0.840958	1.29291
YDR496C	-0.880929	-0.710984	0.242329
YLR425W	-0.118264	-0.360141	1.25207
YGR222W	-0.380161	-0.715157	-0.183908
YIL132C	-0.697295	0.0469538	-0.0684585
YBR137W	Infinity	-0.642152	-0.137461
YOL119C	-1.05323	-1.02484	4.08297
YOL078W	-1.01694	-0.745845	0.728552
YFR052W	Infinity	-0.477577	-0.191261
YBR018C	Infinity	-0.654545	-0.0325241
YPL214C	-0.8137	-1.08919	-0.286667
YDR328C	0.0344105	-0.479964	0.463387
YHR023W	-0.669225	-0.724977	0.424238
YGR185C	-0.985723	-0.636667	-0.240418
YKL114C	-0.597084	-0.583008	0.0340192
YLL032C	-0.662993	-0.478575	0.0148171
YHR101C	0.0141325	-0.154272	0.402554
YLR008C	-0.704937	-0.654895	-0.00370477
YBL101C	-0.751166	0.553858	0.11111
YLR129W	-0.706135	-0.838537	0.224129
YMR239C	-1.10507	-0.521346	-0.226257
YBL105C	-0.894519	-0.793546	-0.338374
YMR140W	Infinity	-0.670189	-0.589194
YLL060C	-0.876913	-0.760707	-0.623038
YOR380W	0.326868	-0.395861	-0.275302
YCR091W	-0.717313	-0.579816	-1.08923
YPR098C	-0.12324	-0.751428	-0.36349
YPL174C	-0.722481	-0.517733	0.086856
YMR259C	-0.893191	-0.401737	-0.646648
YBR250W	0.137349	-0.649425	0.380957
YMR165C	Infinity	-0.454136	0.379957
YGR165W	-0.716804	-0.723488	-0.4103
YGR141W	-1.66455	-0.614006	-0.00137377
YBR247C	#NAME?	-3.68119	-0.147007
YMR307W	-0.560949	-0.399014	-0.616325
YEL060C	-0.910805	-0.563928	-0.152653
YLL056C	-1.32183	-0.5236	-1.76319
YPR009W	-1.1772	-0.845438	-0.184908
YAR043C	-0.71458	0.215043	2.32949
YER081W	-0.546806	-0.488048	0.382377
YLR186W	-1.17494	-0.440766	0.348885
YBR138C	0.257409	-0.70132	0.0183737
YLL053C	Infinity	-0.712184	-0.0897258
YEL008W	0.369133	-0.345891	-0.95382
YNL297C	-0.979848	-0.596993	-0.687799
YIL165C	-1.07438	-0.773099	0.914282
YBR230C	0.472111	-0.452177	-0.333212
YNL318C	-0.0354304	-0.578125	0.109738
YOR307C	-1.01096	-0.559376	-0.249402
YBR055C	#NAME?	-0.813048	-0.14967
YIL066C	-0.005039	-0.731198	-0.462335
YDR099W	-0.682963	-0.654444	-0.0639891
YOR311C	-0.719303	0.0435694	-2.11202
YEL012W	-1.14645	#NAME?	0.19174
YMR184W	Infinity	-0.195517	-0.0445337
YOR290C	-0.569137	-0.257071	-1.46675
YOR313C	-1.09842	-0.166227	-0.204575
YGR256W	-0.632608	-0.331591	0.384939
YDL113C	-0.632308	-0.549824	-0.60266
YJR063W	0.307681	0.195473	0.142088
YPL226W	-0.867871	-0.624658	0.666018
YLR186W	0.534719	-0.440766	0.348885
YER087C-A	Infinity	0.53617	-0.36689
YHR049W	-0.289416	-0.7441	-0.759149
YOR027W	Infinity	-0.904076	0.114337
YGR177C	-0.484425	-0.626059	-0.956693
YBL031W	Infinity	-0.445689	-0.579093
YNL266W	1.73285	-0.576784	0.158804
YOR042W	0.762111	-0.45301	-0.037806
YGL086W	-0.025534	-0.761732	0.134921
YOL090W	Infinity	-0.39935	0.106096
YPL099C	-0.940661	-0.425579	-0.480598
YFL056C	Infinity	-0.561426	-0.0172016
YML023C	-0.0312173	-0.27674	-0.18288
YEL015W	-0.724357	-0.2565	-0.971543
YAL008W	Infinity	-0.867479	-0.315982
YGL245W	-0.752281	-0.448291	0.704313
YMR234W	-0.960928	-0.485064	-0.13469
YGL243W	-0.610451	-0.916099	-0.240718
YCR098C	-0.317632	-0.347773	-1.19253
YOR240W	-0.601307	-0.575401	-1.04554
YOR072W	#NAME?	-0.298891	0.185989
YEL037C	#NAME?	-0.492123	-0.0471505
YGR179C	Infinity	-0.457809	0.00853627
YHR194W	#NAME?	-0.656726	-1.31123
YPL044C	0.0659462	-1.1126	-0.384972
YCR002C	-0.440161	-0.682136	-0.0145821
YPL116W	0.3849	-0.366281	-0.230833
YHR013C	Infinity	-0.559134	1.08493
YFR041C	-1.06837	-0.815932	0.0979578
YMR177W	Infinity	-0.404252	0.338844
YNL274C	-0.660223	-0.776056	0.658259
YLL024C	1.43227	6.02511	1.16795
YCL048W	#NAME?	0.0967414	4.53373
YGR241C	-0.294817	-3.33257	-0.687621
YOL152W	0.789146	-0.73168	3.06501
YBR240C	Infinity	-0.911971	-0.195892
YOR326W	0.200879	-0.46366	-1.53156
YOR351C	Infinity	-0.468741	-0.287909
YMR190C	Infinity	-0.49851	-0.160857
YPL194W	-1.84033	0.0172115	-0.0778183
YER185W	-0.870042	-0.553901	-0.06211
YBL050W	-0.231805	-0.764675	-0.607081
YFR051C	-2.18456	0.109256	-1.21837
YJL134W	-0.140763	-0.715201	-0.097047
YMR267W	-0.525134	-1.32223	0.193646
YMR285C	-0.718539	-0.771399	-0.678279
YOR085W	#NAME?	-1.09413	0.517538
YMR278W	-0.567129	-0.157308	-0.148676
YFR007W	#NAME?	-0.87252	-0.0647337
YLR458W	-0.418963	-0.391031	-0.0146233
YKL095W	-0.590834	-0.203356	-0.427056
YDR512C	-0.484664	-0.676535	-0.0702523
YER044C	-0.657728	-0.651648	-0.180625
YDR073W	-0.869845	-0.661712	-1.08189
YPL078C	-0.991202	-0.256847	0.339692
YKR051W	Infinity	0.571517	0.530991
YFR003C	-0.533761	-0.447057	-0.210299
YBR232C	-0.862273	-0.752327	-0.864287
YMR283C	#NAME?	-0.466568	0.369393
YJL094C	#NAME?	-0.490478	0.551208
YCL007C	-1.11997	-0.666387	0.449978
YMR237W	-0.628174	-0.627477	-0.053397
YLR371W	-0.37955	-0.756262	0.643421
YGR095C	0.999043	0.531924	-0.0485103
YMR223W	-0.607123	-0.621815	-0.420939
YML003W	-0.0820541	-0.657384	0.367988
YLR292C	-0.567578	-0.433234	0.507038
YHL047C	-0.736641	-0.47118	-0.277709
YKR105C	-0.506672	-0.475815	-0.190313
YLR318W	-0.730058	-0.501826	1.18946
YBR094W	-0.311774	-0.741525	-0.381513
YEL009C	-0.534782	-0.429879	-0.665425
YPR025C	-1.02387	-0.976783	-0.0888568
YKL158W	-0.524199	#NAME?	-0.558316
YCL030C	Infinity	-0.418687	0.194809
YJL076W	-0.938726	-0.385186	0.728707
YNL268W	-0.62993	-0.661936	-0.435494
YJL207C	Infinity	#NAME?	-0.0713721
YGR190C	-1.08757	-0.657986	0.345271
YDL118W	-0.956547	-0.592657	0.564371
YHR068W	-0.566285	-1.5574	-0.231789
YHR074W	-0.932069	-0.242697	-0.3436
YPL050C	-0.483932	-0.939491	-0.682102
YGR246C	-0.868692	-0.966027	-0.0879663
YPL094C	-1.094	-0.668164	-0.0749448
YAR002W	1.16981	1.40464	1.16927
YLR145W	-0.891225	-0.860455	0.392286
YNR018W	-0.106474	-0.84445	-0.18396
YKL134C	-1.14392	-0.65311	-0.200911
YJL135W	-0.948173	-0.614892	-0.0411174
YHL022C	-1.08455	-0.733668	0.0334716
YBR146W	0.00682108	-0.654199	0.224343
YLL016W	-1.97794	-1.01756	-0.627681
YBR109C	0.548782	-0.490374	Infinity
YDL104C	-1.43928	-0.775909	-0.219326
YDR244W	-0.952401	-0.728512	-0.0421256
YOL124C	-1.27789	-0.397744	3.24969
YDL242W	-0.592462	-0.315967	0.010984
YJL095W	-0.828371	-0.319448	-0.217229
YLR166C	0.146757	-0.625655	-0.112234
YLR311C	-0.301949	-0.714519	0.172547
YDR414C	Infinity	-0.537616	0.436006
YMR228W	Infinity	-1.08335	0.335247
YKL141W	0.714405	-0.556083	1.67594
YEL018W	-0.752217	-0.787697	-0.589506
YKL061W	-0.751761	-0.765363	-0.186757
YMR145C	-0.975592	-0.494621	0.526658
YDR239C	Infinity	-0.416963	2.06248
YLL054C	-0.987138	-0.742841	-0.0332186
YGR236C	-0.203937	-0.214397	-0.602025
YMR252C	-1.00489	-0.36069	-0.36771
YDR081C	-0.243401	-0.828172	-0.844356
YGR164W	-0.847934	-0.796429	0.270971
YPL074W	-1.10437	-0.502562	0.22926
YNL087W	Infinity	-0.220688	0.267366
YGR169C	-0.54103	-0.711149	0.38963
YCR054C	Infinity	-0.262731	-0.0371107
YKL103C	-0.504805	-0.351635	0.594687
YLR287C	Infinity	-0.25401	5.92401
YHR076W	#NAME?	-0.853051	-0.168533
YDR330W	-1.29822	-0.482208	-0.0612082
YDR069C	-0.995529	-0.636208	-0.532461
YGR162W	-0.235618	-0.196015	0.360038
YNL269W	-0.997885	-0.879657	-0.268909
YOL139C	-0.879745	-0.562881	-0.43834
YKL080W	-1.33811	-0.59271	-0.0265929
YBR237W	-1.30628	-0.342152	5.66621
YLR319C	-0.775411	-0.358372	-0.381257
YLL051C	-0.619543	-0.496048	-0.145998
YMR275C	-0.325399	-0.371357	0.108295
YFR024C	-0.857365	-0.824128	-0.285069
YNL333W	0.29579	-0.515026	0.28261
YJL169W	-1.09987	-0.493633	-0.742279
YLR348C	-0.900935	-0.650814	0.529054
YLR351C	-0.967944	-0.812526	-0.167209
YKL063C	-0.645622	-1.00216	-0.262297
YPL048W	-0.699742	-0.778762	-0.686879
YLR320W	Infinity	-0.383305	0.332024
YER048C	-1.33353	-0.252582	0.0653284
YIL140W	#NAME?	-1.11433	-0.680288
YBR262C	-1.93222	-0.358157	-0.0239876
YGR260W	-0.910257	-0.567046	0.203944
YLL018C-A	-1.28667	-0.583293	0.230073
YPL193W	-0.385124	-0.470339	-0.163992
YER011W	-0.989346	-0.413825	-0.76988
YLR142W	-1.09759	-0.731536	-0.270883
YBR163W	-0.733306	-0.756141	-0.204381
YER066W	#NAME?	-0.620188	-0.0244213
YNL124W	-0.921948	-0.279825	-0.280508
YLR001C	-2.18827	-0.429204	1.25532
YOL118C	Infinity	-0.521027	8.32811
YPL114W	-0.767845	-0.34714	-1.01984
YNL292W	-0.937802	-0.578159	-0.466745
YLR412W	-0.292934	-0.553356	-0.966804
YGR145W	0.0673936	-0.689451	-0.229785
YOR179C	-0.434677	-0.686953	0.26017
YPR141C	-0.132681	-0.50273	-0.338587
YMR240C	-1.0145	-0.343954	0.261088
YDR171W	-1.8914	-0.563009	-0.995477
YJL013C	-0.921951	#NAME?	-0.0809598
YKR076W	-0.539435	-0.664789	-0.175296
YNL281W	-1.0589	-0.580928	0.0750242
YIL103W	-1.27311	-0.705087	-0.0575909
YDR016C	-0.862318	-0.951846	-1.3083
YJL092W	0.518475	-0.686767	-0.630399
YEL019C	-0.65354	-0.694704	-0.307386
YLR393W	-0.464282	-0.470254	-0.0922913
YJL170C	-0.335231	-0.508644	-0.0591198
YDL101C	#NAME?	-0.923162	-0.0382234
YCL029C	-1.01832	-0.400446	-0.0180401
YDR240C	-0.935279	-1.87614	0.884613
YLR184W	-0.150338	-0.0388087	0.439934
YML019W	-0.862937	-0.812738	-0.564777
YDR055W	#NAME?	-0.780442	-0.969796
YDR067C	0.210969	-0.639913	-0.604454
YNL052W	-0.82286	-0.693784	0.546754
YFR013W	0.0189365	-0.217304	0.117755
YAL036C	-0.0722395	-0.823116	0.673353
YLR074C	-0.880313	-2.64369	0.482133
YOR001W	-1.09989	-0.152363	-0.674256
YIL170W	-0.579142	-0.363582	-0.190619
YOR071C	-0.43662	-0.522646	1.5087
YIL116W	-0.863181	-0.727524	-0.0431339
YMR262W	Infinity	-0.706004	0.228828
YNL056W	0.379182	-0.724007	-0.287329
YPL108W	-0.324896	-0.565054	-0.610651
YEL006W	-0.664645	-0.447093	0.70334
YPR169W	-1.17821	-0.685286	-0.662727
YKL052C	-0.457049	-0.820837	-0.211648
YLL035W	Infinity	-0.794949	-0.218737
YJR107W	0.48554	-0.840746	-0.563726
YOR328W	-0.967739	-0.632319	-0.31565
YDR299W	Infinity	-0.498423	0.371884
YNR009W	-0.954787	-0.698798	-0.308288
YKL087C	-0.578202	-0.539156	-0.214083
YER070W	-0.615823	-0.575396	-0.417239
YIL009W	-0.714229	-0.365437	-0.490147
YGL051W	0.572596	0.14165	-0.0389455
YJL074C	-0.861248	-0.350055	0.366413
YPL221W	-0.66044	-0.581311	-0.470734
YBR066C	-0.706569	-0.72756	-0.280437
YCR001W	-1.04555	-0.861843	-0.412506
YLR313C	#NAME?	#NAME?	-0.57735
YLR354C	-0.699087	-0.549411	0.0095337
YPL095C	0.429861	-0.847405	0.350079
YGR002C	-0.198025	-0.788491	-0.11939
YBR145W	-0.805253	-0.572281	-0.0532131
YMR235C	-0.39447	-0.491264	0.111282
YOR055W	-0.647567	0.198811	-1.47801
YNL150W	#NAME?	-0.519845	-0.363021
YDL057W	-1.17446	-0.457724	2.908
YGR172C	-1.0566	-0.582526	0.193487
YJR025C	#NAME?	-0.740383	-0.126199
YPL173W	-0.915812	-0.971868	-0.767052
YOR094W	-1.73589	-0.596377	0.242852
YGR249W	Infinity	-0.773989	-0.810928
YJR075W	Infinity	-0.772842	0.0249886
YOR297C	-1.15304	#NAME?	-0.885167
YMR247C	-0.295762	-0.0919883	0.059532
YEL056W	1.62949	#NAME?	4.72052
YGR245C	-1.24296	#NAME?	0.0113591
YER187W	-0.685185	-0.598923	0.177133
YKL194C	-0.903397	-0.564261	-0.442874
YMR204C	Infinity	-0.454113	3.38056
YPL097W	0.111533	-1.32668	-1.12468
YKL104C	#NAME?	-0.232681	0.398379
YPL115C	-1.5595	-0.517075	-0.0741133
YLR151C	-1.07687	-0.448151	-0.105295
YLR415C	-0.33745	-1.00523	0.707737
YOL126C	-0.649408	-0.679733	6.55428
YOR025W	0.17078	-0.369787	0.402484
YPL020C	-0.702883	-0.638164	0.0923578
YPR043W	-0.132003	0.34364	-1.02535
YDL165W	-0.74876	-0.528378	2.08309
YGR154C	-1.1771	-0.878046	-0.237059
YOR314W	-0.74843	-0.388839	-0.170877
YBR135W	Infinity	-0.864849	4.31869
YCL016C	-0.923009	-0.642673	0.164956
YBR141C	-0.593943	0.363746	-3.295
YNL181W	-0.634335	-0.216844	-0.176692
YMR222C	-0.47756	-0.554151	-0.162009
YDR091C	-1.26335	-0.600359	-0.742001
YPR020W	-0.682034	-0.68161	-0.181616
YFR053C	#NAME?	-0.97909	0.169526
YAL019W	Infinity	-0.466245	0.1692
YIL030C	-0.581722	-0.648409	-0.23393
YHR210C	-0.812494	-0.471218	-0.0211916
YPR145W	-1.02479	-0.394694	-0.271877
YGR008C	0.218413	-0.93144	-0.0338142
YNL276C	-1.70597	-0.522704	-0.0962275
YGL094C	Infinity	-0.658583	0.0345043
YPR038W	-0.206081	-0.141726	-0.225998
YLR408C	-1.08251	-0.50079	-0.773429
YLR016C	Infinity	-0.411003	-1.70085
YLR315W	Infinity	-0.477918	-0.182583
YMR159C	-0.438907	-0.531459	0.00965385
YPL212C	-0.204232	-0.579095	-0.130327
YLR378C	-0.29391	#NAME?	-0.467331
YDR393W	-0.76127	-0.302254	0.254269
YNR004W	#NAME?	-0.368693	1.97588
YHR015W	-0.956313	0.262652	0.158195
YLR358C	1.24813	0.286796	-0.924405
YDL132W	-0.0631236	-0.833864	-0.301986
YLR394W	Infinity	-0.414341	-0.023985
YHR093W	0.627322	-0.460677	0.232401
YDL056W	-0.675105	-0.549553	-0.0615695
YKR063C	-0.733623	-0.805799	0.435683
YOR052C	-1.24918	-0.597271	-0.0757103
YGL246C	Infinity	-0.745196	6.1686
YKR062W	-1.50501	-0.736803	0.151165
YOR037W	-0.127971	-0.851711	1.51488
YMR229C	Infinity	-0.593472	-0.101616
YDL005C	-0.602574	-0.675072	0.242536
YML022W	-1.02241	-0.558964	-0.430271
YDR413C	-0.0651723	-0.805675	0.727979
YKL045W	-0.00852335	-0.783352	-0.212613
YAL039C	#NAME?	-0.597869	0.0182708
YPL102C	-0.322945	-0.594812	-0.0176215
YPL130W	0.811421	-2.81257	-1.0375
YKR057W	-0.161071	#NAME?	0.168496
YJL150W	0.0639256	-0.39469	-0.269631
YDR406W	-0.447484	-0.781114	5.56496
YFR032C	-0.531255	-0.682736	-0.176205
YDR109C	Infinity	-0.0921894	-0.417339
YAL027W	0.80164	-0.968817	0.211326
YPL043W	-0.98458	-0.760089	-0.409254
YKL110C	-0.938817	-0.837034	-0.0970264
YNL064C	-0.982625	-0.73982	-0.641712
YNL336W	-0.605061	-0.489256	-0.270679
YHL026C	-0.975616	-0.613909	2.95181
YPR124W	-1.07381	-0.613099	-0.477583
YCR084C	-1.07082	-0.892914	-1.06567
YNL252C	-1.06641	-0.391816	-0.019721
YNL320W	-0.984982	-0.294094	-0.0438295
YCL004W	-1.23871	-0.708854	0.0284618
YMR300C	-1.02265	-0.206804	-0.694347
YHR129C	-0.576123	-0.491629	-0.993522
YLR409C	-0.153419	-0.779003	-0.186797
YOR226C	-0.798386	-1.77425	-0.667976
YLR375W	-0.932157	-0.950427	-1.05631
YJL015C	1.00964	-0.565532	-0.296832
YOR011W	-0.306455	0.235181	-0.199016
YER067W	-0.563304	-0.846806	2.4829
YBR119W	#NAME?	-0.463404	0.765714
YHR151C	0.320789	-0.755818	0.0178953
YKL079W	0.0692453	-0.00137132	0.0956889
YEL026W	-0.517728	-0.655877	0.0247535
YMR281W	-0.256667	0.616235	0.286596
YPL195W	-0.775325	-0.888099	-0.446278
YJL179W	-0.917748	-0.629382	0.0568788
YAL038W	-1.17234	-0.698984	-0.710594
YER181C	-1.14082	-0.657072	-0.0153477
YMR010W	-0.96863	-0.579331	-0.000922435
YIR037W	Infinity	-0.464994	-1.68745
YMR191W	-0.749935	#NAME?	1.1999
YDR119W	#NAME?	-0.732363	-0.0379256
YML010W-A	0.0152144	0.0230453	0.547568
YML020W	-1.11267	-0.461035	-0.568999
YDR259C	#NAME?	-0.955765	0.359746
YNR048W	-0.943583	-0.760714	-0.280484
YNL145W	-0.327353	-0.893299	0.430544
YGR080W	-0.988761	-0.930025	-0.514717
YPL240C	-0.780195	-0.716308	-0.266381
YPL122C	-0.781528	-0.600582	-1.55329
YGR263C	0.0331844	-0.334346	-0.306669
YBR189W	-0.258672	2.61987	-2.39462
YGR012W	-0.575292	-0.698134	0.381798
YAR015W	-0.320852	-0.280035	0.489269
YOR286W	-1.25342	-0.160768	-0.764165
YLR376C	-0.130819	-0.593509	-0.376766
YPR074C	Infinity	-0.72114	-0.344326
YER030W	Infinity	-0.871276	-0.312295
YAL046C	-1.15757	-1.8719	-0.479606
YGL164C	-0.539623	0.869588	-0.91772
YDR399W	-0.505839	-0.829597	0.812074
YLR072W	-0.4716	-0.685355	0.370511
YJL096W	0.238004	-0.357805	-0.147705
YHR036W	0.285771	-0.426967	1.77911
YNL105W	-0.690201	-0.614397	0.580201
YER057C	-1.01244	-0.921586	-0.301456
YPR127W	-0.984445	-0.631159	-0.246834
YBR222C	0.710637	-1.25546	-0.0633022
YJL036W	-0.47231	-0.608751	0.121662
YLR369W	-0.82089	-0.297105	1.05224
YJR009C	-0.965426	-0.338987	-0.4194
YPR072W	-0.550512	-0.744931	0.77085
YMR208W	-1.20541	-0.628192	-0.580045
YOR200W	-1.17003	-0.632158	-0.556696
YOL138C	-1.19178	-0.685991	3.39332
YPR138C	-1.82171	-0.680998	0.00923468
YHR064C	-1.6189	-0.726194	-0.179147
YPL087W	#NAME?	-0.697897	0.213478
YCL055W	#NAME?	-0.353396	2.78723
YLR388W	-0.506914	-0.51111	-0.387199
YMR019W	-0.279758	0.109891	-0.263629
YKL029C	-0.954614	0.416822	-0.477091
YMR305C	-0.946222	-0.964807	1.40903
YJR050W	-0.896413	-0.369762	0.106024
YGR155W	-0.381923	#NAME?	-0.302296
YBR255W	0.428591	-1.15271	-0.149375
YLR070C	-0.437133	-0.735594	-0.327779
YOR263C	Infinity	-0.332613	-0.0554013
YDL031W	-0.442784	-0.68096	0.656229
YNL264C	-0.365624	-0.357805	0.558399
YNL322C	-0.436027	0.400616	-0.146264
YLR312C	-0.169583	-0.638911	-0.246554
YEL031W	#NAME?	-0.31502	-0.503969
YLL058W	#NAME?	-0.510176	0.636321
YHR127W	-0.553841	-0.247622	-0.067308
YMR005W	-0.0786567	-0.562579	-0.256106
YLL046C	-1.0281	-0.465742	0.429333
YPR015C	Infinity	-0.861947	-0.162328
YMR188C	-0.985564	-0.645453	-0.147362
YHR107C	-0.747671	-0.691183	-0.313201
YKL157W	-0.912856	-0.940402	-0.240598
YJL206C-A	-0.732294	-0.332021	0.290966
YER142C	-0.706431	-0.569114	0.00471874
YPL022W	Infinity	0.622079	-0.176123
YPL207W	#NAME?	-0.292719	-0.0878305
YOR165W	Infinity	-0.794869	-0.217274
YJR026W	-1.16009	-0.808813	-0.274543
YLR233C	0.0438973	-0.888103	0.141286
YJL004C	-1.29777	-3.48186	0.0240703
YMR317W	-1.3802	-0.529123	-0.158286
YHR041C	-0.958658	-0.365739	-0.557779
YKR053C	-1.31653	-0.386845	1.74168
YOR249C	-0.977261	-0.891749	-1.07866
YLL028W	-1.41751	-0.571037	0.0459849
YOL096C	-0.611873	-0.783184	0.381074
YJL077C	0.187598	-0.420601	0.22592
YDR059C	-0.157978	-0.422179	0.209846
YHL003C	#NAME?	-0.482118	-0.199886
YJR011C	#NAME?	-0.798378	-0.513523
YCL024W	-0.450548	-0.745023	-0.0852416
YPL081W	-0.808531	-0.660085	2.18545
YMR197C	Infinity	-0.13351	-0.35149
YAL037W	-0.962401	-0.68875	-0.57127
YLR239C	-0.644024	-0.725845	-0.548667
YOR258W	-0.851427	-0.691499	-0.589895
YMR028W	Infinity	-2.05293	0.677507
YER055C	-0.650383	-0.600182	0.0138056
YPL153C	-0.849594	-0.335606	-0.508962
YMR282C	0.254564	-0.664068	0.0142795
YFR050C	-1.00842	-0.116986	-0.842005
YGR088W	-0.756277	-0.973794	-0.311883
YNL101W	0.188255	-0.805071	-0.207002
YMR034C	-0.419334	-0.471821	0.0179119
YDL088C	-0.571065	-0.119328	1.43475
YNR025C	-0.641799	0.107555	-0.000245391
YJL117W	-0.682366	-0.0597808	-0.497329
YDR113C	-0.669375	-0.744064	-0.408763
YHL002W	#NAME?	-0.726995	-0.539109
YDR490C	Infinity	-0.37216	-0.866539
YCL050C	0.456186	-0.641365	0.944108
YPL077C	-0.226088	-0.893412	-3.85367
YLR267W	-0.324608	-0.422062	0.186889
YBR162W-A	-0.947166	-0.568493	-0.576699
YIL173W	-0.454211	-0.689725	0.335856
YLL026W	2.02565	-0.350306	2.77742
YLR446W	Infinity	-0.515012	0.0110974
YMR286W	-1.22245	-0.442339	0.0138481
YER036C	-1.09886	-0.716886	-0.634753
YLR255C	-1.04783	-0.346707	-0.367347
YDL064W	-0.678528	0.240083	0.629576
YDR098C	-0.455882	-0.493003	0.461032
YMR287C	-1.08942	-0.541316	-0.810748
YER128W	#NAME?	-0.570559	-0.189035
YFR035C	1.04267	-1.91139	-2.24094
YNL025C	-0.863608	-0.706541	-0.594218
YEL067C	-1.78353	-1.04783	-1.62454
YNL115C	-0.903286	-0.427617	0.174327
YHR005C	-0.98145	-0.481895	-0.188412
YDR491C	-1.17554	-0.972391	-0.206793
YMR220W	-1.35616	-0.864345	-0.0394292
YBL077W	-1.03095	-0.734292	0.161142
YOR246C	-0.510868	-0.737381	-1.1926
YFL054C	0.0286924	-1.70806	-0.672068
YIL167W	-0.998363	-0.401409	2.95374
YCR075C	-0.415779	-0.29441	0.207037
YHR077C	-0.544992	-0.378269	0.206762
YKL133C	0.136936	-0.625573	0.54649
YLR252W	-0.778847	-0.831302	-0.079966
YBL092W	0.435613	-0.452164	0.651425
YMR314W	Infinity	-0.65381	0.184467
YLR366W	-0.785896	-0.747555	1.98335
YOL151W	-0.327836	-0.720046	5.87265
YLR359W	Infinity	-0.784959	-0.057506
YER095W	-0.651233	#NAME?	-0.566261
YFR001W	-0.858759	-0.926137	-0.559365
YHL012W	0.7023	-1.31065	-0.358382
YDR476C	-0.0814649	-0.39139	-0.571748
YBR128C	-0.0631406	#NAME?	0.0111027
YCL042W	-0.748416	-2.18424	-0.924687
YGL097W	Infinity	-0.11413	-0.217632
YKL109W	-1.01159	-0.865792	-0.449984
YGR220C	-1.05075	-0.72076	0.175492
YGL063W	-0.2952	-0.57888	-0.224477
YJL127C	-0.966192	-0.618886	-0.12157
YCR094W	-0.846893	#NAME?	0.582226
YLR143W	#NAME?	-0.710994	-0.089792
YLR387C	-0.232729	-0.800664	-2.08173
YKL139W	Infinity	-0.689564	0.75885
YER019C-A	-0.727356	-0.230634	0.4754
YDL148C	Infinity	-0.748732	0.585488
YJL120W	-0.283104	-0.734738	0.0398433
YER183C	-0.446665	#NAME?	0.228761
YDR424C	-1.12424	-1.00935	1.06172
YOL009C	-1.03754	-1.01119	-0.128472
YDR421W	Infinity	-0.891438	1.12354
YJR142W	-2.22221	-0.708586	0.0258245
YDR407C	#NAME?	-0.779141	0.218615
YER022W	#NAME?	-0.429955	-0.109303
YGL236C	-0.0323754	-0.397362	0.0230773
YOR212W	-1.84661	-0.87194	-0.445266
YIR021W	-0.258355	-0.633495	0.083846
YKL097C	0.13035	-0.474946	0.280501
YOR214C	0.00540563	-0.604636	-0.455637
YDR065W	-0.749534	-3.16185	-0.154906
YCR101C	Infinity	-0.273345	0.0971381
YLR168C	#NAME?	-0.140278	-0.635169
YJL211C	-0.869124	-0.135662	-1.10652
YJL087C	-1.0285	-0.240448	1.88792
YMR201C	-0.873334	-0.986309	-0.903639
YGR175C	-0.623907	0.111227	0.325257
YDR128W	Infinity	-0.491909	-3.11202
YDR072C	-0.609893	-0.719041	-0.541311
YIR042C	-1.1934	-0.862763	-0.113926
YBL012C	-0.984141	-0.743236	-0.223391
YGR196C	#NAME?	-0.209495	-0.249936
YJL203W	#NAME?	-0.489677	-0.139844
YGR203W	Infinity	-0.201124	0.294344
YPR180W	-0.876137	-0.743082	0.23816
YJR150C	-1.16378	1.03624	0.240849
YML065W	Infinity	-0.695097	0.10665
YGR247W	#NAME?	-1.96674	-0.342822
YPL136W	-2.47971	-0.0123257	-1.44291
YPL120W	-0.876009	-0.517574	-0.433327
YDR124W	-0.696852	-0.501396	-1.53852
YMR306C-A	0.160729	-0.413881	-0.129225
YLR020C	1.97517	-0.399869	0.233962
YIR044C	Infinity	0.226654	0.958606
YGR045C	-0.922255	-0.495597	-0.0720853
YAL013W	-1.6282	-0.75065	0.0893932
YLR174W	-1.18479	-0.616983	0.189751
YML005W	Infinity	-0.554559	-0.181088
YDL049C	-1.19613	-0.921429	-0.172285
YLR431C	-0.629588	-0.610882	-0.292523
YHR037W	-0.141029	-0.474075	0.57149
YER033C	-1.18114	-0.708907	-0.426727
YOR015W	-1.12692	-0.536797	0.313273
YDR089W	-0.228517	-0.75887	-0.129922
YLR137W	-1.09963	-0.983724	-0.148179
YGR251W	NaN	-0.957876	-0.480805
YCL033C	Infinity	-0.409074	-0.268196
YIL002C	-1.44859	-0.609739	-0.238525
YDR442W	-0.872185	-1.8792	-1.06689
YOR303W	Infinity	-0.818628	3.99388
YEL038W	-1.52275	-0.580197	-0.309014
YOL103W	-0.696129	-0.780719	1.43533
YLR247C	-0.880879	-0.508446	0.356736
YML011C	-0.446482	-0.638104	0.0432474
YBR144C	-0.753214	-0.873713	-0.105983
YBL042C	-2.18951	-0.118447	-0.170511
YHL020C	-0.0887495	1.29624	-0.0561612
YMR150C	-0.984882	-0.214184	-0.646321
YDR435C	0.545415	-0.42727	-0.114541
YPL100W	1.14357	-0.751165	0.145674
YLR290C	-0.391736	-0.652801	0.0941644
YLL001W	Infinity	-1.1849	0.257308
YHR042W	-0.999763	-0.549336	-0.596646
YCL053C	0.0644705	-0.29365	0.193948
YOR047C	-1.3078	-0.566729	-6.81303
YOR050C	#NAME?	-0.380826	0.118314
YNL339C	-1.73896	-0.313839	0.378631
YDL048C	-0.72707	-0.838237	-0.08153
YLR389C	1.199	0.148903	0.563635
YLR396C	-0.819839	-0.221715	-0.0597215
YAL048C	0.784671	-1.12026	-0.0616046
YAL023C	#NAME?	0.144717	-1.81166
YER182W	-0.898971	0.281863	-0.144717
YCR081W	0.0211054	0.65846	0.46588
YLR381W	-0.938909	-2.7132	-0.105816
YMR018W	-0.7239	-0.921217	0.100062
YBR147W	Infinity	-0.135413	0.0866405
YHL045W	-1.03942	4.17709	1.09726
YJR133W	-0.790102	-0.592269	-0.719704
YNL102W	Infinity	-0.231107	0.566497
YOL155C	-0.481279	-0.0577078	1.38485
YKR101W	-0.883102	-2.65936	-0.567108
YPL145C	-5.35266	-0.550014	0.0505987
YML013C-A	Infinity	-0.104686	-0.45861
YDR466W	-2.37146	-0.645235	-0.114701
YML001W	-1.0268	-0.612096	-0.32372
YMR162C	2.25392	#NAME?	-0.0531867
YMR221C	-1.01793	-0.464045	0.122643
YJL212C	-2.05389	-0.550439	-0.201026
YML029W	-0.239542	-0.921145	-0.171104
YMR315W	-2.21664	-0.996489	0.738733
YGL170C	0.394565	-0.491497	-0.711792
YOR216C	0.555312	0.12414	-0.555638
YNL260C	-1.03009	-0.882974	-0.1586
YIL158W	-0.7908	-0.211584	0.0917565
YLR219W	Infinity	-0.346355	-0.146901
YER035W	-0.824675	-0.526695	0.183233
YPR163C	-0.584846	-0.214718	0.125817
YDR495C	-1.1325	-0.332435	0.0873257
YKR075C	-1.02905	-0.420764	-1.6118
YGR099W	Infinity	-0.617911	0.249237
YLR346C	Infinity	-0.489373	-0.357379
YJL037W	-1.45996	-0.953109	0.106768
YKL051W	0.90143	-0.673225	-0.603909
YER024W	-0.75668	0.759552	0.0160132
YHR014W	-0.0482979	-0.0112989	3.4319
YJL012C	-1.41173	-0.734699	0.184467
YML025C	Infinity	0.671146	-0.311491
YEL028W	#NAME?	-0.194555	-1.27864
YOR077W	-0.2733	-0.0862203	-0.348069
YPL002C	-0.37113	-0.0702004	0.0846341
YIL162W	-0.0367335	-0.608148	0.34158
YPL014W	-0.303781	0.185209	0.469196
YOR252W	Infinity	-0.316411	-1.46528
YNL244C	#NAME?	#NAME?	0.161806
YER085C	-0.332721	-0.432692	0.192126
YLL049W	Infinity	-0.633768	-0.754952
YNR007C	#NAME?	-0.615665	-0.0791506
YKR061W	-1.03872	-0.64943	0.36843
YER049W	-0.818116	-0.596688	1.47135
YPR073C	0.417614	-0.786007	-1.19285
YGR135W	-0.3617	0.133575	0.255658
YLR352W	-1.36871	-0.508511	0.834805
YPR068C	Infinity	-0.745635	-0.626066
YDL164C	Infinity	-0.781397	-0.508036
YLR398C	#NAME?	-0.785096	-0.910807
YKL046C	-0.721237	-0.595608	-0.425587
YLR372W	-0.213756	-0.830258	2.4757
YPL194W	-0.878874	0.0172115	-0.0778183
YMR006C	-0.821725	-0.419757	0.381632
YJL007C	-0.461225	-0.593637	0.472125
YGR287C	-0.965995	#NAME?	0.462385
YLR229C	-1.08667	-0.475345	0.282664
YML061C	-0.184857	-0.119378	1.0127
YBL039C	-0.265647	-0.216136	-0.431606
YMR182C	-1.59514	-0.200432	-0.401224
YNL141W	-1.73226	-0.0355347	5.22886
YPR047W	-0.950248	-0.798693	-0.308346
YPL205C	-0.638941	-0.685122	-0.0896097
YML050W	-1.09611	-0.553701	0.290987
YHL042W	-1.35285	-0.138234	0.162314
YDR231C	Infinity	-0.437737	0.195003
YPL192C	-1.4577	-0.367586	-0.274591
YDL179W	1.19632	0.74332	0.4405
YNL259C	-2.11806	-0.320152	0.314746
YBR003W	-0.73868	-0.680808	0.323173
YDR164C	-2.4126	0.239942	-0.279142
YIL070C	-0.874545	-0.614997	-0.688452
YPL200W	0.720033	#NAME?	-0.0911056
YDR411C	Infinity	-0.77688	0.202389
YDR511W	-0.903505	-0.85034	0.0550111
YLR010C	-0.61833	-0.527187	1.26908
YPL157W	-0.906666	-0.694862	-1.12834
YOR354C	-1.88299	-0.448095	-0.630501
YJL112W	-0.901557	-9.42691	0.135033
YCR105W	-0.944123	-0.933633	-0.34182
YER054C	-1.14706	-0.202799	-0.456327
YOR375C	-2.05247	1.03003	-0.509945
YCL064C	Infinity	0.158298	-0.244166
YIL007C	-1.10775	-0.834418	-0.296411
YLR268W	-0.267273	-0.679726	-0.569689
YNL065W	0.0443326	-0.584548	6.51837
YGR069W	Infinity	-0.252978	-0.101198
YDL166C	-0.33148	-0.889575	-0.438016
YJL031C	Infinity	-0.548595	-0.923336
YFR026C	Infinity	-0.77476	0.0862028
YDR161W	-0.614694	-0.212987	-0.602472
YDR477W	0.155928	-0.674687	-0.365413
YGR116W	0.149869	#NAME?	-1.05826
YBR188C	-0.985249	-0.751119	-0.162594
YOL166C	-2.7224	-1.61339	0.969348
YMR255W	-1.11366	-4.87084	-0.0211916
YPL254W	-1.70896	#NAME?	0.99307
YMR055C	-0.74888	-0.343305	-0.214803
YHR087W	0.76003	-0.916138	-0.710539
YOL125W	-1.3637	-0.761769	-0.209949
YGR250C	Infinity	0.0672651	0.750064
YPR151C	0.0649891	-0.889153	-0.545461
YMR149W	-0.777366	-1.547	-0.0240483
YIL003W	0.0636711	-0.225965	0.514786
YDL176W	-0.410086	-0.770211	-0.225068
YBL019W	-0.508367	-0.748539	-0.41463
YLR013W	#NAME?	-3.50442	0.365374
YDL009C	-0.853987	-0.912567	-0.034735
YBR005W	Infinity	-0.524112	0.301423
YOL150C	#NAME?	-0.128423	-0.419111
YAR020C	-0.603025	-1.1185	-0.63346
YOR029W	Infinity	-0.650077	-0.0743333
YPR109W	-1.13126	-0.721167	0.23624
YAL025C	-1.52971	-0.408522	0.355426
YMR176W	-2.16647	-1.33588	2.4562
YDR446W	-0.307626	-0.963012	2.42732
YBR233W	#NAME?	-0.343084	0.827168
YOR213C	-0.758857	-0.423498	-0.142317
YOR285W	-0.379281	0.0953552	-1.25814
YMR135W-A	-0.778866	-0.788881	0.0438685
YER063W	-0.869273	-0.386997	0.423881
YOR243C	-0.783138	-1.55559	-0.661769
YDR058C	-0.108628	-0.83419	-0.0240954
YCL001W	-0.701762	-5.84177	-0.167332
YPL060W	0.633695	-0.836721	0.0191585
YGR288W	0.905603	-0.953951	-0.411498
YMR147W	Infinity	-0.956078	0.242206
YNL080C	-0.172377	-0.593111	-0.0359232
YPR045C	-1.03876	-0.694765	-0.223581
YMR161W	-2.38171	-0.642435	8.28671
YGL254W	-0.518269	-0.830933	-0.756267
YKL184W	-0.971452	-0.800496	0.221867
YKR060W	0.497869	-0.142668	-0.180585
YLR453C	-0.171237	-0.694024	-0.698146
YEL032W	-0.396637	#NAME?	3.76834
YPR201W	Infinity	-0.473814	-1.14029
YMR082C	#NAME?	-0.772887	-0.230282
YMR187C	-1.33331	-0.379741	2.04094
YGL017W	Infinity	-1.01565	-0.510188
YDR431W	1.22535	#NAME?	0.0888
YKL072W	-1.45476	-0.134454	-0.327316
YDL159W	0.22116	-0.631888	0.248721
YOR283W	-0.541277	-0.0780065	-0.314626
YPL075W	Infinity	-7.19988	3.02711
YLR380W	-1.15327	-0.132535	-0.295723
YDR181C	-1.89245	-1.25072	0.102463
YER009W	-1.11934	-0.548653	-0.371927
YDL013W	-0.702364	-0.698543	-0.0065304
YNL214W	-0.903847	-0.368265	0.324989
YIR034C	-0.423452	-0.477351	-0.337142
YNL092W	-0.922961	-0.018845	0.205858
YHR095W	-1.03207	-0.323	-0.0562214
YDR489W	-0.197477	-0.765627	3.04372
YEL043W	-1.6271	-1.15668	0.287672
YJL067W	-0.770663	-0.347113	0.527912
YKR023W	-1.24825	-0.35439	0.151541
YJR092W	Infinity	-0.607568	2.24275
YMR047C	0.0762242	-0.48153	-0.614764
YJR131W	-0.223118	-0.79591	-0.488991
YDL100C	-1.58008	#NAME?	0.269714
YHR079C	-1.05325	-0.723017	0.244927
YMR227C	-0.383633	-0.569271	-0.240584
YDL060W	-1.01844	-0.764858	0.0609523
YJR054W	Infinity	-0.779269	1.26176
YER073W	#NAME?	-0.874966	-0.10978
YOR045W	#NAME?	-1.14261	-1.06636
YLR230W	0.42093	-0.753884	-0.514485
YOL129W	-0.770689	-0.810022	8.18334
YPL233W	-0.197766	-0.0019364	1.22835
YGR009C	-1.00328	-0.819483	0.0716588
YNL178W	-1.06213	-0.630062	0.0707452
YFR009W	-0.818726	-0.687306	-0.102576
YPL237W	-1.08424	-0.670157	-0.029464
YLL039C	-0.725698	-0.295602	-1.19599
YCL035C	-0.626462	-0.846936	2.503
YOR020C	-0.893808	-0.755787	0.166873
YGR205W	#NAME?	-0.724995	0.138173
YJL045W	-0.194289	-1.26297	0.271197
YKR019C	-1.20563	-0.4382	-0.0833846
YHR152W	Infinity	-0.485879	-0.712465
YMR293C	-0.441652	#NAME?	-0.629477
YKL151C	-0.633305	#NAME?	-0.528578
YKR077W	-1.88309	-0.642874	-0.575806
YIL067C	-1.11269	-0.902504	0.10259
YAL065C	-1.63525	-5.90178	-0.261902
YDR243C	#NAME?	-0.653649	-0.144781
YDR514C	-0.578403	-0.409168	0.692977
YJR024C	Infinity	-0.807317	-0.675229
YJR008W	-1.00092	-0.494393	-1.07673
YBR268W	-0.873884	-0.928922	-0.637519
YOR330C	-1.31682	-0.363659	2.6668
YLR391W	-0.728706	-0.700434	-0.530933
YNL295W	-1.91022	-0.835619	-0.527585
YML062C	-0.850979	-3.12755	0.0245399
YIR028W	-0.637932	-0.480095	0.39373
YGR192C	-0.990694	-0.410296	0.503458
YER106W	Infinity	-0.476553	-1.05734
YGR180C	-0.926449	-0.728104	2.07616
YBL008W	-0.868201	-0.608342	3.18679
YER040W	#NAME?	-0.368408	-4.7477
YER103W	-1.15081	-0.376934	0.288512
YEL072W	-0.813279	-0.517798	0.000520841
YKL160W	-0.619117	-0.76534	-0.106668
YGL219C	-1.65532	0.942708	1.69189
YNR041C	#NAME?	-0.373193	8.66506
YGR254W	Infinity	-0.650115	-0.14702
YNL110C	0.489842	-0.0546053	0.647371
YLR027C	-1.05983	-4.43978	0.3229
YHR190W	0.119545	-0.429311	0.276245
YOR167C	Infinity	-0.628688	-0.186742
YMR277W	Infinity	-0.201895	-0.633547
YPL229W	-1.06011	-0.165937	-0.389232
YJL041W	-0.582373	-1.02202	0.586084
YCL025C	-0.368411	#NAME?	-0.415462
YOR203W	-0.4243	-0.844018	0.634719
YLR325C	-0.707597	-0.732241	-0.126712
YGL034C	-0.595179	-0.672501	-0.459987
YNL257C	-1.10975	-0.817022	2.80655
YHR179W	-1.04786	-6.18411	-0.314488
YNL301C	-0.966063	-0.656673	0.397814
YKL038W	-1.05923	-0.565441	-0.333209
YDL131W	-0.5412	-0.331558	0.258215
YER184C	0.150229	-0.680396	-0.119831
YGR015C	-0.511099	-0.478433	-1.17888
YER083C	-0.810508	-0.914699	-0.285667
YOL089C	-0.10848	-0.82729	-0.246313
YOR358W	#NAME?	0.719034	0.295309
YOR300W	-0.0261729	1.8832	-1.06017
YDR063W	-0.417808	-1.31311	-0.412345
YPR092W	#NAME?	-0.41061	-0.416844
YNL024C	-0.660195	-1.47328	-0.563661
YAL031C	0.00691137	0.814787	-0.0233548
YEL003W	-0.290025	-0.406018	0.553467
YPL213W	#NAME?	-0.903537	-0.929003
YGR194C	-0.0806202	-1.27155	0.158272
YLR050C	0.0549905	-0.81832	0.776239
YPL162C	0.849675	-1.07454	-0.0411933
YMR294W	-0.893328	0.936991	1.51664
YMR027W	-0.333732	-0.535528	0.132092
YJL058C	-0.745097	-0.0770676	-1.87082
YMR276W	-0.00767935	0.641939	-0.628912
YBR153W	-1.06614	-0.58865	-0.588795
YJR153W	-0.387248	-0.433344	-0.510989
YFR034C	#NAME?	#NAME?	-3.68536
YDR390C	Infinity	-0.789756	0.0278002
YGR178C	-0.561336	-0.804345	-0.0795527
YNL136W	-1.02113	-0.56374	-0.715847
YOR244W	#NAME?	-7.03963	-0.258197
YMR012W	-0.968413	-0.333192	-0.740099
YCR032W	-0.696776	-0.543494	0.118419
YJR033C	-1.02525	-0.2575	-0.394567
YDR405W	-0.692771	-0.524957	3.7366
YHR058C	-1.14097	-0.408467	-1.21047
YKL043W	-0.67928	-0.887865	-0.130777
YKL217W	-1.07593	-0.816535	-0.607959
YJL171C	0.0482759	-0.560656	-0.171603
YJL035C	0.200543	-0.500989	-0.219043
YOR193W	Infinity	-0.501668	-0.157336
YGL207W	-0.483876	-0.435808	-1.0346
YOL104C	-0.601303	-0.688498	4.81155
YNL191W	0.334497	-0.767187	-0.164428
YIL049W	0.00686038	-0.592693	-0.399556
YKL053W	-1.34465	-0.532695	-0.253764
YKR067W	-0.806839	-0.764858	-0.501923
YLR361C	-0.403956	-0.451042	0.242503
YDL071C	-0.355656	-0.743318	-0.482169
YHR047C	-0.901548	-0.412773	-0.995393
YER046W-A	-0.763242	-3.29319	0.219024
YDR425W	-0.205461	-0.657818	-0.326123
YMR318C	-1.26857	#NAME?	-0.823193
YJL202C	-0.895571	-0.550888	-0.224742
YGR208W	1.67331	-0.543116	-0.798167
YIL160C	-0.559992	-0.732509	-0.302521
YLR392C	-0.367671	#NAME?	0.699524
YPR062W	-0.0999041	1.46104	-0.283806
YCR102C	0.377693	-0.142076	0.471056
YDR241W	-0.491272	-0.425715	0.00246899
YML008C	-0.265955	-0.51587	0.427037
YNL094W	-1.08208	-1.35949	-0.354818
YFL047W	-1.00602	-0.751104	-0.103569
YNL248C	-0.741198	-2.96233	-0.365267
YLR241W	-1.03672	-0.793632	-0.694871
YJR066W	-1.15267	-0.48905	-0.321784
YMR033W	-0.339704	-0.612537	-1.33926
YJL027C	-0.248032	-0.844635	-0.450922
YGR270W	-1.13014	-0.423741	-0.221048
YOR076C	Infinity	-0.460891	0.367408
YGR261C	-0.96288	-0.287565	-1.30233
YHL007C	0.367293	-0.3795	0.0987554
YGR025W	-0.865119	-0.730037	-0.262524
YKL005C	-0.809542	-0.499082	0.965793
YPR031W	-1.32022	-0.557761	Infinity
YLR141W	-1.53328	#NAME?	-0.827024
YKL162C-A	-1.25628	-0.44583	0.361517
YNR058W	-0.792257	-0.820099	-0.353575
YCL010C	-1.07698	-0.265532	-0.0375075
YJL180C	-0.451195	-0.356714	-0.361133
YNL324W	-1.70559	-0.292891	0.203979
YDR019C	Infinity	#NAME?	-0.828547
YPR006C	-0.95955	-0.813132	-0.349221
YLR071C	#NAME?	-0.858408	-0.338441
YMR232W	-0.67148	-0.448953	0.114021
YLR296W	-0.25617	-0.398497	0.805693
YBR239C	-0.542374	-0.437296	0.265806
YDR506C	-0.838649	-0.669363	-0.0202374
YDR138W	-0.451037	-0.487986	-2.38139
YJR083C	-1.37618	-0.858139	-0.321438
YER168C	-1.07055	-0.655288	-0.663099
YGR124W	#NAME?	2.12946	1.77516
YDL119C	Infinity	-0.377507	-0.336843
YPL049C	-2.19587	-0.551007	0.205947
YLR379W	#NAME?	-0.289035	-0.173864
YJL213W	-1.15675	-0.545306	0.328728
YOR080W	#NAME?	0.359136	4.96945
YER037W	-1.77594	-0.688715	-0.4813
YNL258C	0.248762	-0.783854	0.0155433
YGR004W	-0.838608	-0.315444	-0.644528
YMR183C	0.591326	3.15917	-1.13056
YKL094W	0.0305634	1.61985	0.164675
YLR176C	-0.917918	-0.813688	0.707513
YOL107W	-0.938559	-0.598286	5.04741
YGR163W	-1.69351	-0.705956	-0.415125
YMR185W	-0.450777	-0.427346	-0.254298
YGL167C	0.23573	-0.741997	-0.918293
YMR021C	-1.05088	#NAME?	-0.156864
YMR144W	Infinity	-0.725645	-0.306488
YHR109W	1.17766	0.210989	4.64483
YEL049W	-1.46383	0.83455	-0.764984
YDR484W	-0.25911	-0.827788	-0.825154
YNL239W	-1.04285	-0.375001	-0.125705
YJL122W	-0.571775	-0.38012	0.0538951
YHR117W	#NAME?	-0.0899455	0.0768938
YNL310C	-0.972453	-1.96107	5.94894
YIL091C	-0.612681	-0.286586	0.134774
YNL074C	-0.138871	-0.63101	0.927723
YCR095C	-0.708912	#NAME?	-0.0996846
YHL030W	-1.42233	-0.544086	-0.440685
YDL130W-A	-0.673829	0.121713	-0.391576
YLR374C	-0.357358	-1.84044	-0.0457614
YDR108W	-0.698	-0.724587	-1.57291
YDR440W	-0.88162	-0.206487	0.0238813
YNL192W	Infinity	-0.489195	-0.484384
YKR027W	-0.914295	-0.319973	-0.156655
YKL201C	-0.902024	-0.19042	-1.06988
YML072C	-0.708525	-0.407904	-0.0876822
YHL023C	Infinity	-0.59275	-0.489631
YCL012W	-2.42477	-0.122998	-0.11734
YDR263C	Infinity	-0.7653	0.112432
YOR084W	0.323992	-1.06016	0.0528916
YKL107W	-0.979206	-0.579737	-0.15743
YBR132C	-0.0171564	-0.894133	4.92997
YOR156C	-0.900362	-0.495309	0.523705
YBR129C	-1.09192	#NAME?	0.00549669
YGR033C	-0.292125	-0.643477	0.0718276
YKL162C	-0.767837	-1.03733	-0.807466
YNL298W	-0.616105	-0.0503457	-1.35459
YLR350W	-0.161722	-0.593974	0.989819
YLR154C	-0.939889	-0.923388	0.466829
YJL178C	#NAME?	#NAME?	0.449032
YLR185W	0.725044	0.203101	1.41274
YIL161W	-1.57949	#NAME?	0.295498
YDL095W	-0.528639	#NAME?	-0.203658
YDR386W	#NAME?	-0.77881	-0.0156201
YDR162C	-0.0721411	-0.819439	2.92678
YJL214W	-0.286665	-0.388197	-0.599174
YPL215W	-0.544522	-1.15985	-0.699795
YHR016C	-1.34877	-0.778538	0.121845
YOL132W	-0.321341	-0.92225	2.81806
YOR209C	#NAME?	-0.668472	-0.523127
YOR319W	#NAME?	-0.447482	0.203299
YFR019W	-1.7789	-0.170866	0.792785
YOR023C	-0.169677	-0.582111	0.0616101
YPR060C	-1.47979	-0.896417	0.0773975
YGR173W	Infinity	-0.57815	0.155846
YGL169W	-0.70703	0.166262	-0.783525
YBR227C	#NAME?	2.03512	-0.655892
YPR189W	Infinity	0.369575	-0.131748
YOL026C	Infinity	-0.604701	-0.350726
YAR037W	-0.746264	0.821874	0.0680988
YHR113W	-0.548567	-2.31282	0.216681
YFL040W	-1.9505	3.63668	-3.42349
YHR126C	0.0492965	-0.452442	-0.225924
YBR265W	-0.504461	-0.564485	0.760327
YGR084C	-0.680326	-0.766553	-0.439171
YJL069C	0.14406	-0.353888	-0.878169
YDR537C	-1.02634	-0.629363	0.0324637
YDR153C	-0.0120647	-1.86921	-1.2126
YOL158C	-0.670398	-0.46619	-0.521802
YMR193W	-1.16774	-0.690866	2.11284
YDL008W	-0.609209	-0.604173	-0.600754
YER056C-A	0.499763	0.162548	-0.260276
YFR040W	Infinity	-0.460137	-1.05
YOR043W	0.00749409	-0.542921	-0.678306
YEL014C	-1.33513	-0.103488	-2.01313
YOR166C	-0.786143	-0.249135	-1.30238
YDL012C	#NAME?	-0.329269	0.415235
YJL089W	-0.702041	#NAME?	-0.345919
YGR182C	Infinity	0.687172	-0.372793
YGR040W	-0.863942	-1.04116	-0.354818
YIL124W	#NAME?	-0.380915	0.00609614
YDL078C	-1.05483	-0.865448	-0.626828
YGR115C	2.78805	1.22258	0.076753
YGR038W	-0.899753	-0.491357	-0.135845
YGR221C	-1.35413	-0.75288	-0.140495
YDR160W	-1.47639	-2.99422	-0.577966
YJR129C	-0.700092	-0.0325642	-1.41912
YMR041C	-0.223204	#NAME?	-0.0787632
YDR420W	-0.684301	-0.71637	-0.305295
YGL199C	0.382139	-0.434367	0.295035
YNL195C	-0.9358	-0.368753	1.25254
YBR008C	-0.126811	-1.33646	0.472942
YDR076W	Infinity	-0.935358	-1.62139
YKR103W	-0.907954	-0.867595	1.17297
YMR163C	-1.52731	-1.10955	0.846051
YNL272C	#NAME?	0.187845	0.181082
YFR011C	-0.776347	-0.460834	0.0520165
YJR040W	-1.02796	-0.861007	-0.59637
YJL185C	-0.614224	-0.634471	1.52094
YGR083C	0.361261	-0.792089	-0.188329
YDL227C	-0.508721	-0.605967	0.214092
YDL028C	-1.6634	-0.458993	1.40031
YIR011C	-0.949258	-0.494687	2.20239
YPR001W	-0.0258372	0.23411	0.110804
YBR194W	-0.628344	-1.15032	-0.558625
YPL187W	-1.03976	0.551307	-1.24479
YMR171C	-1.03142	-0.580197	0.0726528
YDL045C	-0.767389	-0.772842	5.31238
YHR143W	-0.976635	-0.511657	0.235582
YDR459C	-0.784888	-0.704873	-0.218213
YDR430C	-0.878482	#NAME?	-0.286858
YMR288W	#NAME?	-0.462394	-0.202739
YDR452W	-1.36559	-1.05016	1.75351
YGR156W	-1.13707	-0.800049	-0.0146558
YDR412W	-0.834784	-0.738328	0.221016
YDR107C	-1.10726	-0.736058	-0.407344
YER027C	#NAME?	-0.449644	-0.0696186
YDR180W	-0.480908	-2.01939	-0.407996
YNL196C	-0.699323	-0.667133	-0.286942
YPL138C	-0.466183	-9.21591	-0.0509245
YMR178W	Infinity	-0.410657	4.23624
YKL205W	-0.789598	-0.621517	-0.567347
YHR209W	-0.78928	-0.731323	0.515926
YLR263W	-1.0499	-0.530703	0.330446
YPR070W	-0.980875	-0.639461	-0.278104
YHL046C	0.194889	0.232628	1.66452
YIR029W	-0.0912029	-0.821461	-0.28
YGR215W	#NAME?	-0.578812	-1.23956
YIL159W	Infinity	-0.572505	-0.346172
YCR057C	-0.646714	-0.327926	0.292607
YML084W	-0.686674	-0.722802	-0.210691
YPL129W	0.159719	-0.414337	0.4594
YMR192W	-0.254419	#NAME?	2.3573
YGR003W	-0.267343	-0.916494	0.314958
YPR188C	-0.608731	-0.554053	-0.222733
YKL042W	0.012893	-0.989913	-0.144315
YIL092W	-2.10226	-0.54974	0.109134
YJL091C	0.763317	-2.85699	-1.26314
YPR002W	-0.0238265	-0.208904	-0.0225027
YDL124W	-0.901891	-0.512361	0.545975
YDR022C	-0.634862	0.144519	-1.10637
YNL084C	-1.33457	-0.535977	-0.0439494
YPL124W	-1.15915	-2.46503	-0.0979329
YPL176C	Infinity	-0.357805	1.02554
YOL114C	-0.491961	-0.862166	2.06509
YJL123C	-0.421081	-0.357805	0.0391833
YBR112C	-1.05702	-0.826275	-1.23057
YNL072W	-1.15978	-0.623742	-0.335183
YML078W	-1.23688	-0.531173	0.0223613
YDR333C	-0.763139	-0.389249	-0.238435
YJR055W	-1.28265	#NAME?	1.05506
YDR500C	-0.112411	-0.572734	0.194675
YDR238C	-1.27273	-0.174309	0.979805
YLR060W	-0.30449	-0.491661	0.286705
YMR167W	-1.08772	-0.858777	-0.187577
YBL089W	-0.792088	-0.693296	-0.0607494
YDR007W	#NAME?	-0.623258	-1.11543
YDR132C	-0.836983	#NAME?	-0.686527
YKR035W-A	-1.23643	-4.02771	-0.234303
YJL032W	-0.550544	-0.971726	-0.39638
YDR310C	-0.780286	-0.763475	-0.219491
YKL173W	-0.894698	-0.477607	-0.0895666
YOR230W	-1.10578	-0.913547	-0.326594
YLR132C	0.320908	0.275514	0.515736
YJL147C	-0.0293819	-0.211464	-1.01261
YOR187W	-0.787614	-0.323858	-0.0528944
YLR262C-A	-0.847492	-0.610042	0.336882
YMR316W	-0.57931	-0.329274	-0.490342
YLR328W	-0.915952	-0.960213	0.184467
YLR163C	-0.62325	1.2384	0.314402
YMR031C	Infinity	-0.484375	-0.625056
YER025W	-0.522652	-0.516045	0.254527
YPL139C	Infinity	-0.977433	0.651374
YNL057W	-0.546502	-0.553339	0.191884
YER012W	-0.244385	-0.251687	0.648471
YIL017C	-0.282283	-0.507895	0.05828
YNL237W	-0.276821	-0.772966	0.344123
YJL079C	Infinity	-0.15822	-0.144607
YOL136C	#NAME?	-0.99019	5.90912
YGL173C	0.42675	-0.867788	-1.35096
YDR331W	Infinity	0.336782	-0.650961
YKL193C	Infinity	-0.51087	0.214524
YCL041C	Infinity	-0.405942	1.41066
YMR264W	-0.267709	-1.13365	-0.0596065
YIL077C	2.28981	0.408268	4.73837
YDR480W	-2.13529	#NAME?	0.564891
YIL156W	Infinity	-0.513835	-0.30816
YKL202W	-1.34178	-0.596876	-0.512659
YGR074W	0.130994	-0.856313	0.477875
YDR242W	-0.768161	-0.456068	0.0159284
YFL027C	-0.772923	-0.567565	-0.313233
YFR030W	-1.17606	-0.923342	-0.735737
YHR083W	-0.713387	-0.374695	0.051512
YGR031W	-1.1386	-0.780362	-0.910807
YNL315C	-0.831476	-0.220907	1.12248
YPR143W	0.276902	-0.377564	-0.266553
YKL025C	-0.733908	-0.673314	0.0777446
YPL259C	-1.01867	-4.20743	-0.746518
YGR151C	3.21378	0.188477	-0.0614434
YNR033W	-0.699801	-0.807618	0.380926
YNL147W	-0.0545179	-0.758462	0.172352
YGR006W	-0.704824	-0.52535	-0.14026
YBR183W	-1.45054	-0.616816	0.11507
YER021W	Infinity	-0.599903	0.541309
YHR171W	-0.607963	-0.863062	0.0525189
YJR005W	Infinity	0.2998	-0.298855
YGR139W	0.455719	-0.717502	4.87252
YER059W	-2.27854	-0.74751	-0.042304
YEL024W	-0.322207	-0.591231	-0.03807
YLR273C	-0.440894	-0.574857	-0.418244
YJR018W	-0.656392	-0.329634	0.0797694
YPL270W	-0.349375	-0.428756	-0.224924
YJL093C	#NAME?	0.683575	2.50195
YML035C-A	-0.787882	-0.179601	0.0612446
YJR119C	Infinity	-0.856907	0.502334
YJR020W	0.239772	-0.502627	-0.332162
YOR088W	-0.0450772	0.0181384	0.179928
YLR324W	-1.07141	-0.261729	0.201849
YJL086C	-0.919584	-0.410833	-0.902371
YDR207C	Infinity	0.277226	2.11379
YLR243W	-0.27907	-0.622508	-0.356201
YGR030C	-0.354644	-0.664371	0.35261
YFL050C	-0.556775	-0.526956	-0.543258
YIL069C	Infinity	-1.80795	-0.0780431
YBR043C	-0.486247	-0.385316	-0.196299
YPL261C	-0.808863	-0.585457	-0.552499
YGR225W	-1.39427	-0.195525	-1.30291
YBR022W	Infinity	-0.896231	0.0403776
YDR329C	-0.817666	-0.272688	0.262543
YDR111C	-0.15547	-0.665604	-0.740571
YAL035W	-0.703801	-0.552069	-0.217262
YDR201W	Infinity	-0.952044	Infinity
YLR116W	-1.06274	0.536122	1.07226
YLR291C	-0.863139	-0.305152	-0.2088
YDR313C	-0.302579	-0.554725	-0.129136
YIL023C	-0.963312	-0.676106	0.362968
YHL017W	1.28068	0.44417	-0.134041
YKL030W	-0.969899	-0.840058	0.036676
YOL112W	-0.0393446	-0.976498	4.62409
YDR455C	#NAME?	-0.62558	-0.311109
YML015C	-0.341666	1.05263	0.234055
YMR118C	Infinity	-0.517587	1.25486
YMR172C-A	-0.436675	-0.743565	0.49868
YOR334W	1.36325	0.268308	-3.57803
YML027W	-1.81801	-0.462297	-0.300359
YIL008W	-0.610173	#NAME?	-1.15822
YOR074C	0.357333	-0.47873	1.46948
YKL145W	0.646596	-0.503003	-1.22766
YOL091W	-0.929403	-0.478415	-0.475694
YMR312W	-1.31738	-2.82489	-0.71477
YOL003C	-1.37067	-0.453902	-0.767465
YMR301C	-0.867128	0.42078	0.302162
YLR407W	#NAME?	-2.79928	0.038019
YEL017C-A	#NAME?	-0.805493	-0.268945
YPR042C	-0.481389	-5.1444	0.83442
YDR036C	Infinity	-2.06976	-1.05729
YGR176W	-0.761775	-1.05973	0.270736
YOR344C	-0.950816	-0.329423	-0.481923
YDL037C	-0.623914	-0.630202	-0.224305
YML047C	0.378214	-0.111087	0.53249
YDL079C	-1.60987	-0.720375	-0.652326
YDL018C	-0.932911	-0.87613	-0.181243
YGR017W	Infinity	-0.443499	-0.430411
YCL076W	-0.525513	#NAME?	-0.918596
YLR193C	-0.0389572	-0.822701	5.07362
YNL075W	-0.294853	-0.742644	0.604648
YNR049C	-1.04201	-0.641754	-0.153702
YPR195C	-1.31176	#NAME?	-0.692962
YLR335W	-1.11514	-0.694879	0.590865
YHR003C	-0.95794	0.421962	-0.522125
YLR235C	-1.08637	-0.891652	1.43276
YLR421C	-0.941057	-0.612537	0.0608674
YMR057C	-0.943483	-0.359003	0.259025
YLR056W	#NAME?	0.726967	0.141999
YJL183W	-1.15025	-0.561338	-0.276168
YJR003C	0.204876	-0.416395	-0.189929
YOR329C	1.03091	0.224967	-0.915069
YDR349C	-0.274357	-0.519994	-1.15531
YML066C	-1.00489	0.0385601	0.043111
YLR030W	-1.07012	-0.925712	-1.73995
YOR220W	-1.65555	-0.514832	-0.225305
YER116C	0.490623	0.0897261	1.34663
YGL006W	-0.397991	-0.468475	-1.00047
YDL061C	0.38843	-0.868918	0.431162
YDR497C	Infinity	-0.980541	-0.163031
YBL061C	Infinity	-0.471462	-0.239489
YPR077C	-0.725553	-0.847874	0.231368
YPR190C	-0.594765	-0.562657	-0.166845
YCR092C	#NAME?	0.217663	-0.601408
YFR025C	-0.530545	0.305948	-0.435701
YGL159W	-0.405249	-0.824373	0.25884
YCR106W	-0.866099	0.373781	-0.707176
YDR395W	#NAME?	-1.20487	-0.106624
YNL228W	Infinity	-0.621885	-5.07427
YOR208W	-1.01998	-0.55393	1.17296
YNL263C	2.36641	2.37172	-0.944383
YER037W	-0.542224	-0.688715	-0.4813
YNR034W	-0.432149	-0.33611	-0.193007
YOR299W	Infinity	1.05983	-0.0156425
YKR088C	#NAME?	-0.652301	-0.150827
YGR036C	Infinity	-0.625005	0.741402
YIL106W	-1.61849	-0.322021	-0.94551
YOR315W	-0.316848	-0.634059	0.971205
YDR541C	0.244985	-0.280918	5.34797
YPL017C	-0.679592	-0.502059	6.58449
YJL022W	-0.945163	-0.556464	0.293636
YER167W	Infinity	-0.126947	0.0261102
YDR066C	2.41347	0.514181	-0.787485
YLR340W	-0.514673	-0.313248	0.836273
YGR097W	-0.972153	-0.763352	-0.507503
YOR038C	-1.40683	-0.639977	2.59266
YGR011W	-0.454261	-0.966196	-0.693189
YLR188W	-0.123083	-0.520007	0.179805
YGL168W	#NAME?	-0.576599	-0.213067
YLR240W	-0.813633	-0.432659	0.0821282
YPR065W	-0.513129	-0.0268569	0.209627
YKR099W	-0.76607	-0.447547	-0.22307
YJL158C	-1.28323	-0.418083	-1.89791
YDL025C	-0.611818	-0.228294	0.112116
YER161C	-0.683562	-3.94582	0.191662
YPR051W	-0.875183	-0.748469	-0.487648
YKR048C	-0.8684	-0.620134	0.0817499
YPL066W	-0.901654	0.017927	-0.212749
YDL128W	-0.249496	-0.564827	-0.679287
YJL201W	Infinity	-1.07582	-0.448922
YHR150W	0.629142	-0.189051	-0.798549
YBR191W	-1.72617	1.67446	1.18774
YNR070W	-0.600879	-0.639879	1.50319
YBL098W	-0.761928	-0.986286	-0.353877
YOL130W	-1.05104	-0.3982	7.9553
YPL147W	-0.303357	-1.89327	-2.54389
YPR115W	-0.220897	-0.428783	-0.308192
YGR191W	0.327765	-0.172883	-0.155997
YDR127W	-1.088	-0.270206	-0.350322
YJR076C	Infinity	-0.599466	-0.587932
YOL113W	-0.439991	-0.580197	-0.0901556
YJL023C	Infinity	-0.913043	-0.363021
YLR445W	-0.565746	-0.506351	-0.20576
YML012W	-0.357708	0.512118	2.32449
YLR349W	1.36325	-0.313605	3.51646
YNL061W	-0.418951	-0.268637	-0.0755335
YLR312W-A	-1.41271	-0.747296	-2.14187
YJL052W	-0.468753	-0.594452	-0.196727
YDL235C	-1.01443	-1.07191	0.795868
YLR314C	-1.82932	-0.0682984	0.0468265
YML126C	-1.01683	-0.395828	0.196565
YJL063C	#NAME?	0.851791	-0.545694
YDR512C	-0.865739	-0.676535	-0.0702523
YNL146W	-0.884154	-0.117642	0.131767
YBL035C	-0.374052	#NAME?	0.225405
YBR099C	Infinity	-0.428218	-0.0130771
YER164W	-0.439673	-0.61866	0.537917
YMR083W	-1.82628	-0.566706	-0.0850454
YDR482C	-0.874243	-0.736361	-0.604124
YHR139C-A	-1.24255	-0.517238	-0.27948
YPL210C	-0.317158	-0.16394	0.161793
YLR305C	Infinity	-0.515721	-0.32689
YLL011W	-0.73381	0.423419	1.16151
YBR063C	-0.681703	-0.761729	-0.605214
YML125C	Infinity	-0.684508	-0.228188
YGL227W	-0.700657	-0.676969	-0.371615
YBL097W	-0.987335	-0.486375	-0.119261
YIL164C	-0.76427	-0.427768	1.1238
YGR279C	-0.955155	-2.28833	-0.382233
YLR215C	-0.895207	-0.458475	1.28167
YOR253W	3.21842	0.984267	-1.29425
YHR024C	Infinity	-0.583746	0.0344914
YFR022W	-0.559273	-0.525458	-0.0453897
YNL078W	Infinity	-0.649706	0.0576238
YJL020C	1.78105	-0.786506	-0.0618222
YIL085C	-0.896344	-0.137907	1.0189
YPR008W	-0.943382	-0.0427381	-0.396944
YGR160W	1.75856	-0.559553	2.63403
YNR071C	-2.08152	-0.425925	-0.358557
YKR050W	-0.686417	-0.2751	-0.0702523
YHR159W	1.44494	-0.0352591	-0.261413
YIL089W	-0.981927	-0.629366	-0.606055
YOL097C	-0.101578	-1.10956	6.15716
YML007W	0.211071	-0.170787	-0.129098
YDR011W	-0.888834	-0.742967	-0.668418
YOL106W	Infinity	#NAME?	Infinity
YDR519W	-0.965482	-0.822473	-0.233677
YIR032C	Infinity	-0.64489	-0.0973838
YHR060W	-0.516167	-4.40884	-2.2065
YDL157C	Infinity	-0.127578	0.0540506
YGR024C	-0.783707	-0.42986	-0.165476
YBL033C	-0.415952	1.87812	-0.270506
YJL066C	Infinity	-1.46905	0.0152127
YBR001C	-0.680321	-1.05104	-0.881982
YKR083C	-0.238443	-0.670326	-0.16527
YDR465C	-1.77911	0.355015	-0.19839
YDR023W	-1.1272	-0.664906	-0.889326
YOR242C	-0.468815	-0.536608	-0.399498
YML013W	-0.954291	-0.701868	0.0369511
YOR012W	-0.985233	-0.118078	-0.443888
YDR172W	-0.66748	-0.584417	-0.488433
YMR218C	-1.01443	-0.905165	0.233425
YIL114C	3.49236	0.34818	-0.145635
YPR014C	-1.8806	-0.519391	-1.09839
YMR302C	-0.0175609	-2.90851	-1.1902
YDR444W	-0.0903777	-1.13067	0.203576
YCL013W	0.82236	-1.04674	0.791962
YGR286C	-0.279946	-0.629765	0.142071
YDL154W	-0.153836	-0.548855	-0.449729
YMR319C	-0.557794	0.0946891	1.16646
YOL016C	#NAME?	-0.649323	-0.278023
YPL086C	-0.95246	-0.590482	0.472043
YMR008C	-0.37698	-0.717232	-0.624968
YHR153C	-0.18002	-1.39293	-0.3522
YLR414C	-0.288392	-0.499997	-0.696397
YHR112C	-1.06532	0.215308	-0.0114316
YHL032C	-2.20801	1.07035	-0.1418
YIL168W	1.48397	0.671561	-1.42377
YAR029W	#NAME?	0.715132	0.570541
YOR245C	Infinity	-0.861467	-0.338719
YOR124C	-0.999819	-0.55556	-0.345668
YLR041W	-0.540237	-1.12331	-0.412444
YER072W	#NAME?	-1.15928	0.111684
YNL243W	-0.699299	-0.460682	0.292527
YJR117W	-0.855972	-0.983096	-0.00732332
YBL107C	-0.970041	-0.7196	1.18602
YLR253W	-1.83908	-0.922829	0.273276
YOL137W	#NAME?	#NAME?	Infinity
YPL104W	Infinity	-0.88588	-0.282955
YHR097C	-0.865026	0.870202	2.113
YBR200W	#NAME?	0.529495	-0.132551
YDL017W	-2.31657	-0.240253	-0.16325
YDR326C	NaN	-0.163982	0.175257
YNL189W	-0.56376	-0.570563	-0.361788
YGR023W	-0.871541	-0.804534	-0.194864
YLR338W	-1.07169	-0.655654	1.90693
YKR015C	-1.19485	-0.568125	-0.065829
YLR191W	-1.19771	-0.538618	-0.272988
YGR043C	-1.00618	-1.05073	-0.938282
YPR057W	-1.17942	-0.498335	0.159241
YLR323C	-0.714665	-0.226245	0.435765
YGR039W	-0.791143	-0.407972	-0.1886
YNL081C	-0.507686	-0.613931	-0.0565413
YGL217C	-0.727451	-0.582649	1.45633
YLR133W	0.468249	0.221796	5.75432
YLR195C	#NAME?	-0.437075	0.306346
YDR486C	#NAME?	-0.373796	-0.394908
YIR016W	-2.23358	-1.12307	5.89596
YPL112C	-2.0757	-0.825187	-2.08362
YLR382C	-1.27215	-0.529866	-0.822259
YNL095C	-1.0006	-0.676029	-0.309642
YAR002C-A	-0.609989	-0.556971	0.184467
YPR183W	#NAME?	-0.27515	-0.563916
YNL176C	-0.833457	-0.310671	0.0888146
YLR077W	-1.17011	-0.3838	0.53953
YER174C	-0.822378	-0.77703	-0.285426
YIL110W	-1.49324	-0.411618	-0.608813
YOR030W	#NAME?	-0.765327	0.448753
YKL053C-A	-1.26792	-0.665927	0.162818
YLR018C	-0.786249	-3.59008	0.0472851
YIR043C	-0.950424	-0.566233	-0.585935
YKL047W	-1.02463	-0.777159	-1.44558
YBR070C	-0.809391	-0.477689	-0.224363
YKR029C	-0.402212	-0.10789	0.997698
YHL040C	-1.61048	#NAME?	0.269782
YJL124C	Infinity	-1.10371	-0.0410929
YMR032W	-1.35956	-0.498105	-0.134094
YLR223C	-0.394005	-0.458952	-0.395994
YMR238W	1.08595	-0.684736	-2.29031
YMR160W	-0.794584	-0.208207	-0.289959
YBR120C	Infinity	-0.232923	-0.38278
YPL216W	-2.52188	-0.320252	-0.402752
YLR331C	-0.657304	-0.686172	-0.0350996
YGR005C	-0.0325765	-0.327417	-0.687586
YEL048C	-1.77413	-0.107827	-1.13462
YKR012C	-0.447258	-0.758952	-0.034543
YMR306W	0.172999	-1.01308	0.798176
YPL070W	-0.620863	-0.45814	-0.516105
YHL027W	0.410345	-0.381138	1.3171
YBR150C	-2.10144	-0.136305	-1.18118
YBR068C	-0.799217	-0.609344	-0.137461
YKR013W	-0.6565	-0.471146	0.214302
YKL154W	-1.17622	-0.230515	0.304681
YDL024C	-0.778134	-0.644965	0.656748
YMR153C-A	-0.55195	1.09838	-0.831835
YKL177W	-0.551949	-0.605145	0.298638
YJL060W	-1.67647	0.277395	-0.396217
YGR020C	-1.0277	-0.549171	-0.935115
YFL026W	-1.88942	0.128768	-0.142063
YBR058C	-0.625546	-0.775225	-0.468667
YDR122W	-1.02536	1.65348	-1.0421
YGR048W	-0.180322	0.541751	0.367624
[truncated: 4,005 more rows]
